# Supplementary material for: Implications for health and disease in the genetic signature of the Ashkenazi Jewish population
Source: Genome Biol. 2012 Jan 25;13(1):R2. doi: 10.1186/gb-2012-13-1-r2 (PMC3334583; doi:10.1186/gb-2012-13-1-r2)
Supplement: Additional file 2 — List and annotation of 13,841 significant (P < 10-6) SNPs on Ashkenazi-specific principal component, 1,357 SNPs that were used in the initial ancestry informative marker (AIM) analysis, 103 AJ specific AIMs, 417 coding variants from 13,841 SNPs, Genetic Association Database (GAD) annotation. [file gb-2012-13-1-r2-S2.XLSX]

## Sheet: 13841 SNPs position
SNP	Chromosome	Position	chromStart	chromEnd	dbSNP	HapMap	P value
rs10916480	1	227660933	227660932	227660933	rs10916480	rs10916480	2.26325e-18
rs2802236	1	205538812	205538811	205538812	rs2802236	rs2802236	5.68036e-18
rs11583891	1	197689196	197689195	197689196	rs11583891	rs11583891	1.42696e-17
rs10874851	1	91879225	91879224	91879225	rs10874851	rs10874851	1.35843e-16
rs4844591	1	205566916	205566915	205566916	rs4844591	rs4844591	1.61538e-16
rs891376	1	205558112	205558111	205558112	rs891376	rs891376	3.36365e-16
rs1652333	1	205537083	205537082	205537083	rs1652333	rs1652333	3.55739e-16
rs1507761	1	205576422	205576421	205576422	rs1507761	rs1507761	5.19321e-16
rs1244791	1	70187461	70187460	70187461	rs1244791	rs1244791	6.17181e-16
rs6424982	1	183656187	183656186	183656187	rs6424982	rs6424982	1.47113e-15
rs6540896	1	205507474	205507473	205507474	rs6540896	rs6540896	2.61943e-15
rs10864144	1	205469476	205469475	205469476	rs10864144	rs10864144	3.45723e-15
rs1419000	1	108484423	108484422	108484423	rs1419000	rs1419000	5.84101e-15
rs344924	1	67878041	67878040	67878041	rs344924	rs344924	1.7393e-14
rs2483686	1	10438001	10438000	10438001	rs2483686	rs2483686	6.94318e-14
rs11579495	1	197672077	197672076	197672077	rs11579495	rs11579495	7.48401e-14
rs10923574	1	118832221	118832220	118832221	rs10923574	rs10923574	1.14609e-13
rs10437080	1	67000661	67000660	67000661	rs10437080	rs10437080	1.62167e-13
rs2185288	1	238866739	238866738	238866739	rs2185288	rs2185288	1.64684e-13
rs2133173	1	67015612	67015611	67015612	rs2133173	rs2133173	1.73573e-13
rs2847337	1	10425297	10425296	10425297	rs2847337	rs2847337	1.87582e-13
rs230182	1	20551138	20551137	20551138	rs230182	rs230182	2.16571e-13
rs12143653	1	58011133	58011132	58011133	rs12143653	rs12143653	2.29567e-13
rs3766110	1	167781807	167781806	167781807	rs3766110	rs3766110	2.4764e-13
rs932927	1	227429499	227429498	227429499	rs932927	rs932927	2.90995e-13
rs6661666	1	59941142	59941141	59941142	rs6661666	rs6661666	4.23768e-13
rs6672985	1	205426690	205426689	205426690	rs6672985	rs6672985	5.15386e-13
rs9442467	1	29936165	29936164	29936165	rs9442467	rs9442467	5.65082e-13
rs3806302	1	178507778	178507777	178507778	rs3806302	rs3806302	6.698e-13
rs689467	1	184907896	184907895	184907896	rs689467	rs689467	7.86228e-13
rs11247735	1	26004046	26004045	26004046	rs11247735	rs11247735	1.56666e-12
rs1307497	1	10434643	10434642	10434643	rs1307497	rs1307497	1.58122e-12
rs1308520	1	10433269	10433268	10433269	rs1308520	rs1308520	1.9902e-12
rs1340760	1	69926306	69926305	69926306	rs1340760	rs1340760	2.01822e-12
rs12036106	1	21871425	21871424	21871425	rs12036106	rs12036106	2.61931e-12
rs10803002	1	240157037	240157036	240157037	rs10803002	rs10803002	2.83879e-12
rs12080720	1	115823107	115823106	115823107	rs12080720	rs12080720	2.94774e-12
rs12145656	1	82264783	82264782	82264783	rs12145656	rs12145656	3.64396e-12
rs17472345	1	58001000	58000999	58001000	rs17472345	rs17472345	4.19927e-12
rs11207865	1	62160240	62160239	62160240	rs11207865	rs11207865	6.73413e-12
rs1129590	1	160219639	160219638	160219639	rs1129590	rs1129590	7.54182e-12
rs7518789	1	238953269	238953268	238953269	rs7518789	rs7518789	8.17333e-12
rs9787392	1	119102464	119102463	119102464	rs9787392	rs9787392	8.66459e-12
rs17014035	1	204908480	204908479	204908480	rs17014035	rs17014035	9.63032e-12
rs351359	1	112841800	112841799	112841800	rs351359	rs351359	1.13079e-11
rs11161581	1	85510983	85510982	85510983	rs11161581	rs11161581	1.22676e-11
rs7549365	1	56640577	56640576	56640577	rs7549365	rs7549365	1.5586e-11
rs4970658	1	82238366	82238365	82238366	rs4970658	rs4970658	1.62368e-11
rs2230709	1	19074515	19074514	19074515	rs2230709	rs2230709	2.24788e-11
rs10902676	1	25992954	25992953	25992954	rs10902676	rs10902676	2.29368e-11
rs718391	1	25998421	25998420	25998421	rs718391	rs718391	2.45232e-11
rs17025909	1	214281084	214281083	214281084	rs17025909	rs17025909	2.63892e-11
rs10489826	1	156634933	156634932	156634933	rs10489826	rs10489826	3.17093e-11
rs10489312	1	173793149	173793148	173793149	rs10489312	rs10489312	3.47304e-11
rs841859	1	43140462	43140461	43140462	rs841859	rs841859	3.87872e-11
rs12127677	1	34289250	34289249	34289250	rs12127677	rs12127677	3.94779e-11
rs2025723	1	91888860	91888859	91888860	rs2025723	rs2025723	4.29241e-11
rs17673153	1	156639148	156639147	156639148	rs17673153	rs17673153	4.52439e-11
rs9435847	1	227359980	227359979	227359980	rs9435847	rs9435847	4.60333e-11
rs2439500	1	232973452	232973451	232973452	rs2439500	rs2439500	4.65527e-11
rs3762283	1	68736450	68736449	68736450	rs3762283	rs3762283	4.87558e-11
rs4970663	1	82281653	82281652	82281653	rs4970663	rs4970663	4.87823e-11
rs10494878	1	204982432	204982431	204982432	rs10494878	rs10494878	5.17184e-11
rs4927015	1	53845059	53845058	53845059	rs4927015	rs4927015	5.23378e-11
rs7536858	1	232472027	232472026	232472027	rs7536858	rs7536858	5.28016e-11
rs4240897	1	11965342	11965341	11965342	rs4240897	rs4240897	5.88147e-11
rs4325188	1	105502458	105502457	105502458	rs4325188	rs4325188	5.92005e-11
rs1417436	1	69932766	69932765	69932766	rs1417436	rs1417436	6.00888e-11
rs17403380	1	165188659	165188658	165188659	rs17403380	rs17403380	6.12809e-11
rs4489539	1	90494420	90494419	90494420	rs4489539	rs4489539	6.41065e-11
rs859353	1	173751343	173751342	173751343	rs859353	rs859353	6.74666e-11
rs859358	1	173760537	173760536	173760537	rs859358	rs859358	6.74666e-11
rs859362	1	173761713	173761712	173761713	rs859362	rs859362	6.74666e-11
rs12059492	1	20309991	20309990	20309991	rs12059492	rs12059492	7.59707e-11
rs10919168	1	167660850	167660849	167660850	rs10919168	rs10919168	8.42387e-11
rs12726227	1	160221072	160221071	160221072	rs12726227	rs12726227	8.8657e-11
rs12732009	1	81947905	81947904	81947905	rs12732009	rs12732009	9.00788e-11
rs12724719	1	154930135	154930134	154930135	rs12724719	rs12724719	9.1686e-11
rs859363	1	173761848	173761847	173761848	rs859363	rs859363	1.10749e-10
rs11589137	1	232489182	232489181	232489182	rs11589137	rs11589137	1.14678e-10
rs11247764	1	26028137	26028136	26028137	rs11247764	rs11247764	1.14742e-10
rs12027362	1	198059467	198059466	198059467	rs12027362	rs12027362	1.23638e-10
rs17581597	1	148126996	148126995	148126996	rs17581597	rs17581597	1.44832e-10
rs4074156	1	85492198	85492197	85492198	rs4074156	rs4074156	1.45779e-10
rs6673771	1	101462858	101462857	101462858	rs6673771	rs6673771	1.54985e-10
rs7524154	1	25997762	25997761	25997762	rs7524154	rs7524154	1.58046e-10
rs11586379	1	152574254	152574253	152574254	rs11586379	rs11586379	1.68155e-10
rs1005112	1	231296471	231296470	231296471	rs1005112	rs1005112	1.69785e-10
rs2050151	1	169225088	169225087	169225088	rs2050151	rs2050151	1.73135e-10
rs7527841	1	68708712	68708711	68708712	rs7527841	rs7527841	1.74683e-10
rs4628483	1	160224814	160224813	160224814	rs4628483	rs4628483	1.83815e-10
rs969359	1	150410884	150410883	150410884	rs969359	rs969359	1.86287e-10
rs16837755	1	193310874	193310873	193310874	rs16837755	rs16837755	1.87063e-10
rs927204	1	227747629	227747628	227747629	rs927204	rs927204	1.92851e-10
rs1534098	1	202336630	202336629	202336630	rs1534098	rs1534098	1.9629e-10
rs12563871	1	53844198	53844197	53844198	rs12563871	rs12563871	1.98158e-10
rs191735	1	239145433	239145432	239145433	rs191735	rs191735	2.0498e-10
rs593728	1	85674633	85674632	85674633	rs593728	rs593728	2.12636e-10
rs10518299	1	68718668	68718667	68718668	rs10518299	rs10518299	2.15989e-10
rs10875198	1	99216104	99216103	99216104	rs10875198	rs10875198	2.17166e-10
rs661678	1	145445019	145445018	145445019	rs661678	rs661678	2.27789e-10
rs10798959	1	33755606	33755605	33755606	rs10798959	rs10798959	2.33081e-10
rs4658785	1	243754551	243754550	243754551	rs4658785	rs4658785	2.33309e-10
rs10399934	1	117797865	117797864	117797865	rs10399934	rs10399934	2.41634e-10
rs10493446	1	68718618	68718617	68718618	rs10493446	rs10493446	2.42734e-10
rs12094215	1	197686362	197686361	197686362	rs12094215	rs12094215	2.7034e-10
rs6696298	1	25993664	25993663	25993664	rs6696298	rs6696298	3.06045e-10
rs3767795	1	117746743	117746742	117746743	rs3767795	rs3767795	3.09748e-10
rs7340049	1	214281619	214281618	214281619	rs7340049	rs7340049	3.14946e-10
rs2307492	1	169435169	169435168	169435169	rs2307492	rs2307492	3.30887e-10
rs4916183	1	169437357	169437356	169437357	rs4916183	rs4916183	3.30887e-10
rs9803977	1	183642589	183642588	183642589	rs9803977	rs9803977	3.44773e-10
rs5027215	1	105499686	105499685	105499686	rs5027215	rs5027215	3.5453e-10
rs1801133	1	11778965	11778964	11778965	rs1801133	rs1801133	3.61541e-10
rs3904695	1	181007578	181007577	181007578	rs3904695	rs3904695	3.64546e-10
rs9804150	1	44723832	44723831	44723832	rs9804150	rs9804150	3.71272e-10
rs6656822	1	167703170	167703169	167703170	rs6656822	rs6656822	3.79253e-10
rs4652591	1	179444477	179444476	179444477	rs4652591	rs4652591	3.83151e-10
rs4333848	1	150295185	150295184	150295185	rs4333848	rs4333848	4.1155e-10
rs541688	1	193190662	193190661	193190662	rs541688	rs541688	4.33613e-10
rs339570	1	193207528	193207527	193207528	rs339570	rs339570	4.33613e-10
rs339571	1	193207836	193207835	193207836	rs339571	rs339571	4.33613e-10
rs10924235	1	243763883	243763882	243763883	rs10924235	rs10924235	4.54839e-10
rs6698100	1	117694318	117694317	117694318	rs6698100	rs6698100	4.64371e-10
rs3767802	1	117844280	117844279	117844280	rs3767802	rs3767802	4.69646e-10
rs3844252	1	240163174	240163173	240163174	rs3844252	rs3844252	4.94458e-10
rs6672451	1	60032214	60032213	60032214	rs6672451	rs6672451	4.96831e-10
rs1060843	1	85514745	85514744	85514745	rs1060843	rs1060843	5.05998e-10
rs859359	1	173760853	173760852	173760853	rs859359	rs859359	5.10004e-10
rs2294224	1	26019101	26019100	26019101	rs2294224	rs2294224	5.12243e-10
rs1556981	1	48143112	48143111	48143112	rs1556981	rs1556981	5.13494e-10
rs1474868	1	11966751	11966750	11966751	rs1474868	rs1474868	5.1894e-10
rs6667160	1	229003393	229003392	229003393	rs6667160	rs6667160	5.26487e-10
rs9887812	1	85517165	85517164	85517165	rs9887812	rs9887812	5.27502e-10
rs12409882	1	85345884	85345883	85345884	rs12409882	rs12409882	5.27991e-10
rs3013754	1	53834566	53834565	53834566	rs3013754	rs3013754	5.38884e-10
rs1868302	1	30032312	30032311	30032312	rs1868302	rs1868302	5.47499e-10
rs12405776	1	240498180	240498179	240498180	rs12405776	rs12405776	5.87027e-10
rs1381170	1	60934810	60934809	60934810	rs1381170	rs1381170	5.93711e-10
rs964530	1	117868829	117868828	117868829	rs964530	rs964530	5.95824e-10
rs213637	1	26061212	26061211	26061212	rs213637	rs213637	6.08407e-10
rs10900579	1	202555674	202555673	202555674	rs10900579	rs10900579	6.33748e-10
rs9436188	1	60030519	60030518	60030519	rs9436188	rs9436188	6.47246e-10
rs12752688	1	169418262	169418261	169418262	rs12752688	rs12752688	6.83669e-10
rs17257972	1	118908135	118908134	118908135	rs17257972	rs17257972	7.02036e-10
rs12408957	1	119195718	119195717	119195718	rs12408957	rs12408957	7.02853e-10
rs12751158	1	202828967	202828966	202828967	rs12751158	rs12751158	7.05111e-10
rs9436187	1	60022543	60022542	60022543	rs9436187	rs9436187	7.09365e-10
rs4845391	1	153005728	153005727	153005728	rs4845391	rs4845391	7.11508e-10
rs7540658	1	181010828	181010827	181010828	rs7540658	rs7540658	7.15605e-10
rs6675934	1	11974992	11974991	11974992	rs6675934	rs6675934	7.25797e-10
rs868157	1	119193606	119193605	119193606	rs868157	rs868157	7.58731e-10
rs655682	1	224827397	224827396	224827397	rs655682	rs655682	7.84977e-10
rs7544005	1	66725455	66725454	66725455	rs7544005	rs7544005	7.91468e-10
rs159528	1	26084360	26084359	26084360	rs159528	rs159528	9.41325e-10
rs315049	1	76795861	76795860	76795861	rs315049	rs315049	9.44493e-10
rs1524108	1	105829270	105829269	105829270	rs1524108	rs1524108	9.652e-10
rs16852841	1	229051212	229051211	229051212	rs16852841	rs16852841	9.6947e-10
rs672797	1	81333142	81333141	81333142	rs672797	rs672797	9.95634e-10
rs11163349	1	81920658	81920657	81920658	rs11163349	rs11163349	1.01061e-09
rs630115	1	81338755	81338754	81338755	rs630115	rs630115	1.04366e-09
rs2095426	1	26090671	26090670	26090671	rs2095426	rs2095426	1.05002e-09
rs7534855	1	115711947	115711946	115711947	rs7534855	rs7534855	1.05381e-09
rs770028	1	9093465	9093464	9093465	rs770028	rs770028	1.06641e-09
rs6700245	1	24290002	24290001	24290002	rs6700245	rs6700245	1.07963e-09
rs6656521	1	197571515	197571514	197571515	rs6656521	rs6656521	1.09729e-09
rs17123870	1	101456857	101456856	101456857	rs17123870	rs17123870	1.19701e-09
rs2678778	1	239309252	239309251	239309252	rs2678778	rs2678778	1.25203e-09
rs2499834	1	160236260	160236259	160236260	rs2499834	rs2499834	1.25393e-09
rs159530	1	26083378	26083377	26083378	rs159530	rs159530	1.26697e-09
rs213621	1	26079831	26079830	26079831	rs213621	rs213621	1.28958e-09
rs3935607	1	245029532	245029531	245029532	rs3935607	rs3935607	1.42092e-09
rs12117302	1	62289893	62289892	62289893	rs12117302	rs12117302	1.43314e-09
rs605863	1	180055269	180055268	180055269	rs605863	rs605863	1.44095e-09
rs10494458	1	164571034	164571033	164571034	rs10494458	rs10494458	1.45592e-09
rs6694897	1	25990886	25990885	25990886	rs6694897	rs6694897	1.4966e-09
rs998454	1	150084622	150084621	150084622	rs998454	rs998454	1.52808e-09
rs12075138	1	197531893	197531892	197531893	rs12075138	rs12075138	1.53439e-09
rs11240607	1	202096361	202096360	202096361	rs11240607	rs11240607	1.53788e-09
rs12408513	1	56632674	56632673	56632674	rs12408513	rs12408513	1.61466e-09
rs6663064	1	150182165	150182164	150182165	rs6663064	rs6663064	1.65747e-09
rs4651102	1	179601268	179601267	179601268	rs4651102	rs4651102	1.65981e-09
rs261861	1	239162199	239162198	239162199	rs261861	rs261861	1.66862e-09
rs1537682	1	26092189	26092188	26092189	rs1537682	rs1537682	1.76781e-09
rs11207520	1	60047683	60047682	60047683	rs11207520	rs11207520	1.77685e-09
rs205483	1	10737525	10737524	10737525	rs205483	rs205483	1.85421e-09
rs13796	1	152512541	152512540	152512541	rs13796	rs13796	1.93733e-09
rs2490420	1	160231160	160231159	160231160	rs2490420	rs2490420	1.98558e-09
rs7511891	1	90872378	90872377	90872378	rs7511891	rs7511891	2.01145e-09
rs2185289	1	238866705	238866704	238866705	rs2185289	rs2185289	2.08158e-09
rs574280	1	236778640	236778639	236778640	rs574280	rs574280	2.11793e-09
rs12132628	1	59954144	59954143	59954144	rs12132628	rs12132628	2.25619e-09
rs6428751	1	118881089	118881088	118881089	rs6428751	rs6428751	2.25972e-09
rs9660543	1	227349555	227349554	227349555	rs9660543	rs9660543	2.28659e-09
rs12140411	1	58045504	58045503	58045504	rs12140411	rs12140411	2.43429e-09
rs1330221	1	63268563	63268562	63268563	rs1330221	rs1330221	2.47579e-09
rs2236057	1	11984792	11984791	11984792	rs2236057	rs2236057	2.48407e-09
rs6691909	1	26552555	26552554	26552555	rs6691909	rs6691909	2.50969e-09
rs1317272	1	68136168	68136167	68136168	rs1317272	rs1317272	2.53866e-09
rs3795657	1	117888972	117888971	117888972	rs3795657	rs3795657	2.57932e-09
rs9729003	1	29866155	29866154	29866155	rs9729003	rs9729003	2.65385e-09
rs481357	1	120002366	120002365	120002366	rs481357	rs481357	2.66539e-09
rs12124147	1	3124191	3124190	3124191	rs12124147	rs12124147	2.69816e-09
rs16825336	1	1735586	1735585	1735586	rs16825336	rs16825336	2.69883e-09
rs6678792	1	4389258	4389257	4389258	rs6678792	rs6678792	2.73536e-09
rs12025917	1	181182426	181182425	181182426	rs12025917	rs12025917	2.78449e-09
rs259639	1	236513244	236513243	236513244	rs259639	rs259639	2.80232e-09
rs11580692	1	197582850	197582849	197582850	rs11580692	rs11580692	2.91254e-09
rs11803554	1	31773273	31773272	31773273	rs11803554	rs11803554	2.96588e-09
rs10494431	1	163346256	163346255	163346256	rs10494431	rs10494431	2.96779e-09
rs17038321	1	118830606	118830605	118830606	rs17038321	rs17038321	3.02281e-09
rs1930208	1	104246839	104246838	104246839	rs1930208	rs1930208	3.03489e-09
rs6427540	1	158901212	158901211	158901212	rs6427540	rs6427540	3.08697e-09
rs9426007	1	34981285	34981284	34981285	rs9426007	rs9426007	3.24658e-09
rs550060	1	94297372	94297371	94297372	rs550060	rs550060	3.25955e-09
rs7554119	1	68738027	68738026	68738027	rs7554119	rs7554119	3.40698e-09
rs7542955	1	236783495	236783494	236783495	rs7542955	rs7542955	3.43613e-09
rs730123	1	11992879	11992878	11992879	rs730123	rs730123	3.47286e-09
rs6587625	1	150086948	150086947	150086948	rs6587625	rs6587625	3.53646e-09
rs714214	1	228825228	228825227	228825228	rs714214	rs714214	3.54857e-09
rs1042842	1	11994267	11994266	11994267	rs1042842	rs1042842	3.68292e-09
rs6677309	1	116881689	116881688	116881689	rs6677309	rs6677309	3.7114e-09
rs6694515	1	9084206	9084205	9084206	rs6694515	rs6694515	3.73941e-09
rs9787098	1	34890869	34890868	34890869	rs9787098	rs9787098	3.81045e-09
rs213641	1	26104943	26104942	26104943	rs213641	rs213641	3.8328e-09
rs12063988	1	119097438	119097437	119097438	rs12063988	rs12063988	3.87042e-09
rs807057	1	26108292	26108291	26108292	rs807057	rs807057	3.87699e-09
rs1324727	1	118831481	118831480	118831481	rs1324727	rs1324727	4.13319e-09
rs4657131	1	160230414	160230413	160230414	rs4657131	rs4657131	4.21986e-09
rs6691548	1	160233911	160233910	160233911	rs6691548	rs6691548	4.24315e-09
rs4619036	1	233346071	233346070	233346071	rs4619036	rs4619036	4.43199e-09
rs1414275	1	116868430	116868429	116868430	rs1414275	rs1414275	4.49438e-09
rs4472787	1	245732788	245732787	245732788	rs4472787	rs4472787	4.50197e-09
rs2300747	1	116905738	116905737	116905738	rs2300747	rs2300747	4.58374e-09
rs6703448	1	150176077	150176076	150176077	rs6703448	rs6703448	4.7638e-09
rs2121047	1	66742542	66742541	66742542	rs2121047	rs2121047	4.78789e-09
rs2275302	1	230657489	230657488	230657489	rs2275302	rs2275302	4.83471e-09
rs12754452	1	68492755	68492754	68492755	rs12754452	rs12754452	4.92381e-09
rs1061588	1	20392395	20392394	20392395	rs1061588	rs1061588	4.95558e-09
rs6684312	1	150111274	150111273	150111274	rs6684312	rs6684312	4.96518e-09
rs6677214	1	198156294	198156293	198156294	rs6677214	rs6677214	5.15368e-09
rs6661547	1	228992087	228992086	228992087	rs6661547	rs6661547	5.19198e-09
rs3790623	1	37942165	37942164	37942165	rs3790623	rs3790623	5.31266e-09
rs7544813	1	78524957	78524956	78524957	rs7544813	rs7544813	5.6841e-09
rs2273291	1	11947940	11947939	11947940	rs2273291	rs2273291	5.68583e-09
rs496886	1	119999208	119999207	119999208	rs496886	rs496886	5.95007e-09
rs4494187	1	96053696	96053695	96053696	rs4494187	rs4494187	6.14386e-09
rs17423764	1	81918690	81918689	81918690	rs17423764	rs17423764	6.45438e-09
rs11102089	1	110675338	110675337	110675338	rs11102089	rs11102089	6.86786e-09
rs924088	1	150408711	150408710	150408711	rs924088	rs924088	6.89772e-09
rs12758649	1	105489607	105489606	105489607	rs12758649	rs12758649	6.93251e-09
rs544173	1	118102273	118102272	118102273	rs544173	rs544173	6.93805e-09
rs11209493	1	69811406	69811405	69811406	rs11209493	rs11209493	6.96156e-09
rs4075195	1	233355035	233355034	233355035	rs4075195	rs4075195	7.00684e-09
rs320924	1	82976548	82976547	82976548	rs320924	rs320924	7.10015e-09
rs1055013	1	110716820	110716819	110716820	rs1055013	rs1055013	7.41644e-09
rs497511	1	94295701	94295700	94295701	rs497511	rs497511	7.432e-09
rs2269613	1	170686274	170686273	170686274	rs2269613	rs2269613	7.44596e-09
rs12402499	1	101301542	101301541	101301542	rs12402499	rs12402499	7.47107e-09
rs12039391	1	23001654	23001653	23001654	rs12039391	rs12039391	7.52521e-09
rs3818157	1	11949895	11949894	11949895	rs3818157	rs3818157	7.61367e-09
rs1740909	1	69948833	69948832	69948833	rs1740909	rs1740909	7.61793e-09
rs2948045	1	53824486	53824485	53824486	rs2948045	rs2948045	7.68816e-09
rs1577879	1	80985533	80985532	80985533	rs1577879	rs1577879	7.78265e-09
rs11807023	1	82998367	82998366	82998367	rs11807023	rs11807023	7.80986e-09
rs905595	1	159951514	159951513	159951514	rs905595	rs905595	7.81505e-09
rs9324186	1	81995437	81995436	81995437	rs9324186	rs9324186	8.10413e-09
rs1796971	1	69949789	69949788	69949789	rs1796971	rs1796971	8.13348e-09
rs490745	1	236772476	236772475	236772476	rs490745	rs490745	8.49136e-09
rs17021936	1	118872944	118872943	118872944	rs17021936	rs17021936	8.49506e-09
rs215791	1	37378878	37378877	37378878	rs215791	rs215791	8.52644e-09
rs10857820	1	110706448	110706447	110706448	rs10857820	rs10857820	8.5653e-09
rs1924544	1	68706332	68706331	68706332	rs1924544	rs1924544	8.84153e-09
rs1535982	1	155522667	155522666	155522667	rs1535982	rs1535982	8.8983e-09
rs10910511	1	230655555	230655554	230655555	rs10910511	rs10910511	8.94082e-09
rs1346098	1	198097734	198097733	198097734	rs1346098	rs1346098	9.25315e-09
rs764151	1	20619155	20619154	20619155	rs764151	rs764151	9.49357e-09
rs227114	1	69897330	69897329	69897330	rs227114	rs227114	9.61108e-09
rs10802190	1	116862907	116862906	116862907	rs10802190	rs10802190	1.01577e-08
rs12748768	1	83205977	83205976	83205977	rs12748768	rs12748768	1.03013e-08
rs7549511	1	163888227	163888226	163888227	rs7549511	rs7549511	1.0428e-08
rs6686369	1	163348219	163348218	163348219	rs6686369	rs6686369	1.04501e-08
rs1187983	1	58214448	58214447	58214448	rs1187983	rs1187983	1.05097e-08
rs6669110	1	19681589	19681588	19681589	rs6669110	rs6669110	1.05221e-08
rs2268177	1	22287997	22287996	22287997	rs2268177	rs2268177	1.07976e-08
rs422256	1	239154331	239154330	239154331	rs422256	rs422256	1.08189e-08
rs4658632	1	242583572	242583571	242583572	rs4658632	rs4658632	1.08276e-08
rs6420973	1	86493441	86493440	86493441	rs6420973	rs6420973	1.08515e-08
rs1746272	1	30345399	30345398	30345399	rs1746272	rs1746272	1.09986e-08
rs10889771	1	68746880	68746879	68746880	rs10889771	rs10889771	1.10538e-08
rs2235529	1	22323074	22323073	22323074	rs2235529	rs2235529	1.11663e-08
rs166642	1	78882203	78882202	78882203	rs166642	rs166642	1.11927e-08
rs12563568	1	226787103	226787102	226787103	rs12563568	rs12563568	1.1283e-08
rs654864	1	34964808	34964807	34964808	rs654864	rs654864	1.13571e-08
rs4915387	1	198054424	198054423	198054424	rs4915387	rs4915387	1.15385e-08
rs17041601	1	216084712	216084711	216084712	rs17041601	rs17041601	1.16079e-08
rs12125562	1	58154109	58154108	58154109	rs12125562	rs12125562	1.1681e-08
rs622625	1	235882169	235882168	235882169	rs622625	rs622625	1.18091e-08
rs11207685	1	61169542	61169541	61169542	rs11207685	rs11207685	1.20621e-08
rs1925723	1	226800700	226800699	226800700	rs1925723	rs1925723	1.21479e-08
rs4472790	1	245019424	245019423	245019424	rs4472790	rs4472790	1.24445e-08
rs12731522	1	231745799	231745798	231745799	rs12731522	rs12731522	1.24774e-08
rs12083193	1	150229313	150229312	150229313	rs12083193	rs12083193	1.26558e-08
rs1146313	1	118827613	118827612	118827613	rs1146313	rs1146313	1.26984e-08
rs12566236	1	52169531	52169530	52169531	rs12566236	rs12566236	1.29237e-08
rs17425570	1	106074643	106074642	106074643	rs17425570	rs17425570	1.30378e-08
rs10923673	1	119117786	119117785	119117786	rs10923673	rs10923673	1.30683e-08
rs10923674	1	119120167	119120166	119120167	rs10923674	rs10923674	1.30683e-08
rs17368584	1	77168754	77168753	77168754	rs17368584	rs17368584	1.33175e-08
rs12040659	1	193298040	193298039	193298040	rs12040659	rs12040659	1.38261e-08
rs17381664	1	77820919	77820918	77820919	rs17381664	rs17381664	1.399e-08
rs10782545	1	85485811	85485810	85485811	rs10782545	rs10782545	1.40716e-08
rs6699224	1	170731097	170731096	170731097	rs6699224	rs6699224	1.40898e-08
rs10754558	1	245678659	245678658	245678659	rs10754558	rs10754558	1.47495e-08
rs7537450	1	27265533	27265532	27265533	rs7537450	rs7537450	1.47635e-08
rs6664767	1	145776067	145776066	145776067	rs6664767	rs6664767	1.48369e-08
rs3844028	1	100884203	100884202	100884203	rs3844028	rs3844028	1.48446e-08
rs10910404	1	232478915	232478914	232478915	rs10910404	rs10910404	1.48923e-08
rs12759783	1	198148338	198148337	198148338	rs12759783	rs12759783	1.52417e-08
rs544830	1	94285481	94285480	94285481	rs544830	rs544830	1.52715e-08
rs6697376	1	9084638	9084637	9084638	rs6697376	rs6697376	1.54854e-08
rs13320	1	150113141	150113140	150113141	rs13320	rs13320	1.55234e-08
rs3737669	1	9086720	9086719	9086720	rs3737669	rs3737669	1.5919e-08
rs2279503	1	150090713	150090712	150090713	rs2279503	rs2279503	1.59908e-08
rs10157719	1	199437194	199437193	199437194	rs10157719	rs10157719	1.63382e-08
rs2636270	1	177505867	177505866	177505867	rs2636270	rs2636270	1.64365e-08
rs17025931	1	110842021	110842020	110842021	rs17025931	rs17025931	1.6546e-08
rs7521599	1	240763598	240763597	240763598	rs7521599	rs7521599	1.68288e-08
rs3820189	1	11961577	11961576	11961577	rs3820189	rs3820189	1.68638e-08
rs13932	1	170678391	170678390	170678391	rs13932	rs13932	1.68975e-08
rs10495301	1	229101263	229101262	229101263	rs10495301	rs10495301	1.75701e-08
rs4926446	1	245028019	245028018	245028019	rs4926446	rs4926446	1.76933e-08
rs12410542	1	77006362	77006361	77006362	rs12410542	rs12410542	1.77404e-08
rs558994	1	179744148	179744147	179744148	rs558994	rs558994	1.80472e-08
rs7520899	1	68130765	68130764	68130765	rs7520899	rs7520899	1.83383e-08
rs7516573	1	166618913	166618912	166618913	rs7516573	rs7516573	1.85405e-08
rs6704322	1	156174100	156174099	156174100	rs6704322	rs6704322	1.86259e-08
rs4481842	1	221701815	221701814	221701815	rs4481842	rs4481842	1.88233e-08
rs10924106	1	116855268	116855267	116855268	rs10924106	rs10924106	1.88866e-08
rs11204915	1	150149450	150149449	150149450	rs11204915	rs11204915	1.88966e-08
rs11802925	1	9151211	9151210	9151211	rs11802925	rs11802925	1.89643e-08
rs12728047	1	9151734	9151733	9151734	rs12728047	rs12728047	1.89643e-08
rs4845055	1	208813198	208813197	208813198	rs4845055	rs4845055	1.92539e-08
rs875727	1	71146326	71146325	71146326	rs875727	rs875727	1.93619e-08
rs11205911	1	52168900	52168899	52168900	rs11205911	rs11205911	1.96226e-08
rs1034920	1	116877922	116877921	116877922	rs1034920	rs1034920	1.96534e-08
rs1772895	1	94840935	94840934	94840935	rs1772895	rs1772895	2.09252e-08
rs10911736	1	183689227	183689226	183689227	rs10911736	rs10911736	2.12964e-08
rs16833604	1	150097397	150097396	150097397	rs16833604	rs16833604	2.14384e-08
rs9425329	1	170702474	170702473	170702474	rs9425329	rs9425329	2.1527e-08
rs6691680	1	30348815	30348814	30348815	rs6691680	rs6691680	2.16147e-08
rs11163360	1	82009911	82009910	82009911	rs11163360	rs11163360	2.16492e-08
rs12061891	1	48164620	48164619	48164620	rs12061891	rs12061891	2.19111e-08
rs12405276	1	78857322	78857321	78857322	rs12405276	rs12405276	2.20668e-08
rs4147602	1	163888402	163888401	163888402	rs4147602	rs4147602	2.26708e-08
rs10494321	1	156175068	156175067	156175068	rs10494321	rs10494321	2.27215e-08
rs4971169	1	156180954	156180953	156180954	rs4971169	rs4971169	2.27215e-08
rs12030805	1	105446771	105446770	105446771	rs12030805	rs12030805	2.29363e-08
rs919036	1	198056807	198056806	198056807	rs919036	rs919036	2.30755e-08
rs11240609	1	202097884	202097883	202097884	rs11240609	rs11240609	2.30773e-08
rs1891019	1	159958057	159958056	159958057	rs1891019	rs1891019	2.32265e-08
rs4656010	1	88319048	88319047	88319048	rs4656010	rs4656010	2.33861e-08
rs2148619	1	199799027	199799026	199799027	rs2148619	rs2148619	2.38451e-08
rs13303016	1	1936451	1936450	1936451	rs13303016	rs13303016	2.39626e-08
rs6680565	1	31460545	31460544	31460545	rs6680565	rs6680565	2.4222e-08
rs12038552	1	239173684	239173683	239173684	rs12038552	rs12038552	2.53677e-08
rs2236054	1	11962911	11962910	11962911	rs2236054	rs2236054	2.56344e-08
rs12081948	1	216485358	216485357	216485358	rs12081948	rs12081948	2.57998e-08
rs3681	1	180040571	180040570	180040571	rs3681	rs3681	2.61566e-08
rs12025413	1	76790013	76790012	76790013	rs12025413	rs12025413	2.63473e-08
rs6685187	1	150125512	150125511	150125512	rs6685187	rs6685187	2.67731e-08
rs12142219	1	95920770	95920769	95920770	rs12142219	rs12142219	2.68913e-08
rs11211624	1	48132221	48132220	48132221	rs11211624	rs11211624	2.73448e-08
rs6658945	1	30350307	30350306	30350307	rs6658945	rs6658945	2.75688e-08
rs1573182	1	163225265	163225264	163225265	rs1573182	rs1573182	2.78048e-08
rs2077234	1	7495490	7495489	7495490	rs2077234	rs2077234	2.84836e-08
rs3767723	1	222549116	222549115	222549116	rs3767723	rs3767723	2.87328e-08
rs2133172	1	67015840	67015839	67015840	rs2133172	rs2133172	2.92202e-08
rs10754444	1	116851199	116851198	116851199	rs10754444	rs10754444	2.9372e-08
rs6658934	1	226862774	226862773	226862774	rs6658934	rs6658934	2.95597e-08
rs12127083	1	115474187	115474186	115474187	rs12127083	rs12127083	2.957e-08
rs10782546	1	85489395	85489394	85489395	rs10782546	rs10782546	2.96285e-08
rs12566388	1	216480142	216480141	216480142	rs12566388	rs12566388	2.9995e-08
rs742056	1	20536648	20536647	20536648	rs742056	rs742056	3.01943e-08
rs7515374	1	204974646	204974645	204974646	rs7515374	rs7515374	3.03332e-08
rs10489579	1	183410344	183410343	183410344	rs10489579	rs10489579	3.0673e-08
rs390488	1	239135475	239135474	239135475	rs390488	rs390488	3.06939e-08
rs1343313	1	163236145	163236144	163236145	rs1343313	rs1343313	3.07433e-08
rs841708	1	94838221	94838220	94838221	rs841708	rs841708	3.1064e-08
rs12098220	1	85538207	85538206	85538207	rs12098220	rs12098220	3.10842e-08
rs4357555	1	59933844	59933843	59933844	rs4357555	rs4357555	3.20976e-08
rs11584835	1	245039717	245039716	245039717	rs11584835	rs11584835	3.21963e-08
rs11102092	1	110701957	110701956	110701957	rs11102092	rs11102092	3.24026e-08
rs7531664	1	148082160	148082159	148082160	rs7531664	rs7531664	3.254e-08
rs2883025	1	228274995	228274994	228274995	rs2883025	rs2883025	3.27274e-08
rs1416282	1	155490199	155490198	155490199	rs1416282	rs1416282	3.2993e-08
rs12133568	1	88267838	88267837	88267838	rs12133568	rs12133568	3.30624e-08
rs12079878	1	155510713	155510712	155510713	rs12079878	rs12079878	3.37244e-08
rs4845054	1	208813143	208813142	208813143	rs4845054	rs4845054	3.38051e-08
rs4646885	1	163925222	163925221	163925222	rs4646885	rs4646885	3.40221e-08
rs1776170	1	240130774	240130773	240130774	rs1776170	rs1776170	3.40364e-08
rs2815844	1	239314127	239314126	239314127	rs2815844	rs2815844	3.41187e-08
rs11573236	1	20278549	20278548	20278549	rs11573236	rs11573236	3.42287e-08
rs28477715	1	240207464	240207463	240207464	rs28477715	rs28477715	3.43629e-08
rs6587341	1	227778963	227778962	227778963	rs6587341	rs6587341	3.46352e-08
rs17033008	1	8983376	8983375	8983376	rs17033008	rs17033008	3.47525e-08
rs2340722	1	160123048	160123047	160123048	rs2340722	rs2340722	3.50227e-08
rs2279502	1	150184276	150184275	150184276	rs2279502	rs2279502	3.56296e-08
rs2487824	1	51235027	51235026	51235027	rs2487824	rs2487824	3.5674e-08
rs10797570	1	230666567	230666566	230666567	rs10797570	rs10797570	3.60208e-08
rs12130264	1	43179287	43179286	43179287	rs12130264	rs12130264	3.64694e-08
rs2247075	1	160235448	160235447	160235448	rs2247075	rs2247075	3.65133e-08
rs6687634	1	56868624	56868623	56868624	rs6687634	rs6687634	3.67664e-08
rs3893145	1	90060230	90060229	90060230	rs3893145	rs3893145	3.67738e-08
rs12135172	1	183486303	183486302	183486303	rs12135172	rs12135172	3.70148e-08
rs817452	1	85429268	85429267	85429268	rs817452	rs817452	3.87236e-08
rs6660621	1	50611577	50611576	50611577	rs6660621	rs6660621	3.87478e-08
rs12028800	1	193337969	193337968	193337969	rs12028800	rs12028800	3.89393e-08
rs10916348	1	226852428	226852427	226852428	rs10916348	rs10916348	3.90728e-08
rs10924108	1	116863997	116863996	116863997	rs10924108	rs10924108	3.93615e-08
rs12032648	1	193282421	193282420	193282421	rs12032648	rs12032648	3.95366e-08
rs6687792	1	61854750	61854749	61854750	rs6687792	rs6687792	3.96526e-08
rs7538555	1	197529784	197529783	197529784	rs7538555	rs7538555	3.96988e-08
rs12092621	1	119099403	119099402	119099403	rs12092621	rs12092621	4.03556e-08
rs1496042	1	150426397	150426396	150426397	rs1496042	rs1496042	4.04746e-08
rs817432	1	85410236	85410235	85410236	rs817432	rs817432	4.05398e-08
rs17482717	1	163930422	163930421	163930422	rs17482717	rs17482717	4.05998e-08
rs1034921	1	116877926	116877925	116877926	rs1034921	rs1034921	4.20669e-08
rs1573181	1	163225463	163225462	163225463	rs1573181	rs1573181	4.247e-08
rs12134099	1	231667648	231667647	231667648	rs12134099	rs12134099	4.24835e-08
rs2282321	1	228994974	228994973	228994974	rs2282321	rs2282321	4.27011e-08
rs758518	1	116883333	116883332	116883333	rs758518	rs758518	4.32921e-08
rs9782996	1	242594750	242594749	242594750	rs9782996	rs9782996	4.33717e-08
rs16862800	1	19668729	19668728	19668729	rs16862800	rs16862800	4.33904e-08
rs3753579	1	11961178	11961177	11961178	rs3753579	rs3753579	4.39461e-08
rs2950250	1	53815302	53815301	53815302	rs2950250	rs2950250	4.40906e-08
rs7528333	1	240305374	240305373	240305374	rs7528333	rs7528333	4.41135e-08
rs12408625	1	179595809	179595808	179595809	rs12408625	rs12408625	4.41862e-08
rs10911676	1	183338454	183338453	183338454	rs10911676	rs10911676	4.42158e-08
rs1008502	1	183285309	183285308	183285309	rs1008502	rs1008502	4.47419e-08
rs12144656	1	18664887	18664886	18664887	rs12144656	rs12144656	4.52681e-08
rs9793102	1	245389883	245389882	245389883	rs9793102	rs9793102	4.5512e-08
rs10489581	1	183388375	183388374	183388375	rs10489581	rs10489581	4.57449e-08
rs12030967	1	183342257	183342256	183342257	rs12030967	rs12030967	4.59393e-08
rs709682	1	19437925	19437924	19437925	rs709682	rs709682	4.62821e-08
rs17382457	1	53844016	53844015	53844016	rs17382457	rs17382457	4.632e-08
rs12024847	1	3310659	3310658	3310659	rs12024847	rs12024847	4.71008e-08
rs7551512	1	245426991	245426990	245426991	rs7551512	rs7551512	4.93681e-08
rs10493429	1	68173134	68173133	68173134	rs10493429	rs10493429	5.03054e-08
rs6670327	1	145708347	145708346	145708347	rs6670327	rs6670327	5.12178e-08
rs3856264	1	155744620	155744619	155744620	rs3856264	rs3856264	5.13337e-08
rs2223610	1	169224760	169224759	169224760	rs2223610	rs2223610	5.18299e-08
rs7547496	1	26563068	26563067	26563068	rs7547496	rs7547496	5.23877e-08
rs777105	1	105855824	105855823	105855824	rs777105	rs777105	5.26962e-08
rs4950025	1	97489867	97489866	97489867	rs4950025	rs4950025	5.31883e-08
rs10489580	1	183408955	183408954	183408955	rs10489580	rs10489580	5.33979e-08
rs4526594	1	163159301	163159300	163159301	rs4526594	rs4526594	5.37078e-08
rs6672815	1	226851530	226851529	226851530	rs6672815	rs6672815	5.38495e-08
rs41278946	1	7660238	7660237	7660238	rs41278946	rs41278946	5.40955e-08
rs6698390	1	243756410	243756409	243756410	rs6698390	rs6698390	5.48566e-08
rs1323821	1	57998460	57998459	57998460	rs1323821	rs1323821	5.56147e-08
rs1885012	1	118708244	118708243	118708244	rs1885012	rs1885012	5.63664e-08
rs1983546	1	167712807	167712806	167712807	rs1983546	rs1983546	5.67679e-08
rs7554059	1	242527449	242527448	242527449	rs7554059	rs7554059	5.72671e-08
rs1417296	1	85009365	85009364	85009365	rs1417296	rs1417296	5.73478e-08
rs12044852	1	116889302	116889301	116889302	rs12044852	rs12044852	5.73517e-08
rs3762395	1	19428995	19428994	19428995	rs3762395	rs3762395	5.81756e-08
rs7519206	1	23047178	23047177	23047178	rs7519206	rs7519206	5.82123e-08
rs12563514	1	182110990	182110989	182110990	rs12563514	rs12563514	6.04271e-08
rs2383269	1	183479309	183479308	183479309	rs2383269	rs2383269	6.07541e-08
rs4656423	1	163233984	163233983	163233984	rs4656423	rs4656423	6.16591e-08
rs2553731	1	198075915	198075914	198075915	rs2553731	rs2553731	6.17356e-08
rs1544052	1	183391666	183391665	183391666	rs1544052	rs1544052	6.18651e-08
rs12096987	1	183467684	183467683	183467684	rs12096987	rs12096987	6.26959e-08
rs16823542	1	3130324	3130323	3130324	rs16823542	rs16823542	6.4269e-08
rs12084695	1	69815065	69815064	69815065	rs12084695	rs12084695	6.60291e-08
rs12043752	1	185566865	185566864	185566865	rs12043752	rs12043752	6.60388e-08
rs1495956	1	145705110	145705109	145705110	rs1495956	rs1495956	6.61819e-08
rs4654424	1	4181318	4181317	4181318	rs4654424	rs4654424	6.61872e-08
rs584323	1	145443095	145443094	145443095	rs584323	rs584323	6.70128e-08
rs6692387	1	181021168	181021167	181021168	rs6692387	rs6692387	6.72532e-08
rs10913129	1	169724874	169724873	169724874	rs10913129	rs10913129	6.77185e-08
rs10910937	1	179663847	179663846	179663847	rs10910937	rs10910937	6.79831e-08
rs12022944	1	218012309	218012308	218012309	rs12022944	rs12022944	6.80835e-08
rs10918179	1	163661485	163661484	163661485	rs10918179	rs10918179	6.82424e-08
rs7518651	1	244860503	244860502	244860503	rs7518651	rs7518651	6.84914e-08
rs17605867	1	117882810	117882809	117882810	rs17605867	rs17605867	7.04325e-08
rs11582453	1	45049608	45049607	45049608	rs11582453	rs11582453	7.15243e-08
rs17430865	1	163695636	163695635	163695636	rs17430865	rs17430865	7.16416e-08
rs11119265	1	204907336	204907335	204907336	rs11119265	rs11119265	7.18833e-08
rs2884279	1	231802791	231802790	231802791	rs2884279	rs2884279	7.32967e-08
rs17103939	1	48182399	48182398	48182399	rs17103939	rs17103939	7.34081e-08
rs6670655	1	163005795	163005794	163005795	rs6670655	rs6670655	7.39252e-08
rs10914862	1	34328633	34328632	34328633	rs10914862	rs10914862	7.41427e-08
rs12046362	1	185578243	185578242	185578243	rs12046362	rs12046362	7.45348e-08
rs6426893	1	163293966	163293965	163293966	rs6426893	rs6426893	7.51693e-08
rs743113	1	94215327	94215326	94215327	rs743113	rs743113	7.55987e-08
rs4073264	1	201909344	201909343	201909344	rs4073264	rs4073264	7.56412e-08
rs7541701	1	68889568	68889567	68889568	rs7541701	rs7541701	7.61503e-08
rs12403390	1	169731044	169731043	169731044	rs12403390	rs12403390	7.6394e-08
rs12126599	1	169734355	169734354	169734355	rs12126599	rs12126599	7.6394e-08
rs10924924	1	245349943	245349942	245349943	rs10924924	rs10924924	7.64619e-08
rs10493836	1	90347366	90347365	90347366	rs10493836	rs10493836	7.70157e-08
rs6700383	1	246384322	246384321	246384322	rs6700383	rs6700383	7.76438e-08
rs675992	1	18087347	18087346	18087347	rs675992	rs675992	7.7903e-08
rs11573295	1	20290739	20290738	20290739	rs11573295	rs11573295	7.81126e-08
rs1932057	1	70917946	70917945	70917946	rs1932057	rs1932057	7.846e-08
rs2504469	1	108019799	108019798	108019799	rs2504469	rs2504469	7.97741e-08
rs1343316	1	163285427	163285426	163285427	rs1343316	rs1343316	8.02169e-08
rs1778193	1	94886005	94886004	94886005	rs1778193	rs1778193	8.1285e-08
rs4950929	1	201426749	201426748	201426749	rs4950929	rs4950929	8.15844e-08
rs6669478	1	246333178	246333177	246333178	rs6669478	rs6669478	8.20409e-08
rs17645031	1	109636461	109636460	109636461	rs17645031	rs17645031	8.23545e-08
rs2933080	1	13645076	13645075	13645076	rs2933080	rs2933080	8.47315e-08
rs2153101	1	201435097	201435096	201435097	rs2153101	rs2153101	8.65173e-08
rs7520519	1	159962263	159962262	159962263	rs7520519	rs7520519	8.77781e-08
rs17452799	1	81553128	81553127	81553128	rs17452799	rs17452799	8.78505e-08
rs4604689	1	158002763	158002762	158002763	rs4604689	rs4604689	8.85752e-08
rs1054680	1	111822552	111822551	111822552	rs1054680	rs1054680	9.04387e-08
rs1933399	1	77237419	77237418	77237419	rs1933399	rs1933399	9.05802e-08
rs1746927	1	64270885	64270884	64270885	rs1746927	rs1746927	9.07351e-08
rs6427004	1	164666199	164666198	164666199	rs6427004	rs6427004	9.30366e-08
rs3790389	1	97929480	97929479	97929480	rs3790389	rs3790389	9.39629e-08
rs10794528	1	26553282	26553281	26553282	rs10794528	rs10794528	9.43745e-08
rs1053513	1	227719210	227719209	227719210	rs1053513	rs1053513	9.57859e-08
rs6685021	1	78514773	78514772	78514773	rs6685021	rs6685021	9.61635e-08
rs10798000	1	183423754	183423753	183423754	rs10798000	rs10798000	9.74509e-08
rs2236797	1	11815237	11815236	11815237	rs2236797	rs2236797	9.82539e-08
rs4925508	1	227889802	227889801	227889802	rs4925508	rs4925508	9.85778e-08
rs6588416	1	52148012	52148011	52148012	rs6588416	rs6588416	9.98693e-08
rs10799533	1	227723185	227723184	227723185	rs10799533	rs10799533	1.00399e-07
rs4656517	1	165122683	165122682	165122683	rs4656517	rs4656517	1.01463e-07
rs4651384	1	185685027	185685026	185685027	rs4651384	rs4651384	1.01905e-07
rs4524	1	167778379	167778378	167778379	rs4524	rs4524	1.02368e-07
rs6680293	1	206897122	206897121	206897122	rs6680293	rs6680293	1.02489e-07
rs6698109	1	183438492	183438491	183438492	rs6698109	rs6698109	1.02697e-07
rs2365299	1	199436177	199436176	199436177	rs2365299	rs2365299	1.03772e-07
rs11205521	1	48921529	48921528	48921529	rs11205521	rs11205521	1.03887e-07
rs10789224	1	67377722	67377721	67377722	rs10789224	rs10789224	1.05223e-07
rs2211479	1	163233071	163233070	163233071	rs2211479	rs2211479	1.0573e-07
rs28603108	1	1940481	1940480	1940481	rs28603108	rs28603108	1.05874e-07
rs10443196	1	99225875	99225874	99225875	rs10443196	rs10443196	1.06329e-07
rs7521516	1	240124163	240124162	240124163	rs7521516	rs7521516	1.09055e-07
rs2239851	1	167779121	167779120	167779121	rs2239851	rs2239851	1.09221e-07
rs4655130	1	23048581	23048580	23048581	rs4655130	rs4655130	1.10032e-07
rs11590272	1	51639357	51639356	51639357	rs11590272	rs11590272	1.10493e-07
rs949969	1	150059438	150059437	150059438	rs949969	rs949969	1.10728e-07
rs17599080	1	228690895	228690894	228690895	rs17599080	rs17599080	1.11576e-07
rs7553671	1	153003860	153003859	153003860	rs7553671	rs7553671	1.12137e-07
rs4424502	1	158008324	158008323	158008324	rs4424502	rs4424502	1.12545e-07
rs7543962	1	183443018	183443017	183443018	rs7543962	rs7543962	1.14381e-07
rs6666742	1	183494509	183494508	183494509	rs6666742	rs6666742	1.14847e-07
rs7528943	1	198064238	198064237	198064238	rs7528943	rs7528943	1.17083e-07
rs6426110	1	222578156	222578155	222578156	rs6426110	rs6426110	1.17218e-07
rs4915485	1	199374597	199374596	199374597	rs4915485	rs4915485	1.18516e-07
rs2891866	1	227877429	227877428	227877429	rs2891866	rs2891866	1.19198e-07
rs4653584	1	222608268	222608267	222608268	rs4653584	rs4653584	1.196e-07
rs4659977	1	238753201	238753200	238753201	rs4659977	rs4659977	1.20597e-07
rs4654279	1	244752734	244752733	244752734	rs4654279	rs4654279	1.20861e-07
rs6659761	1	173450562	173450561	173450562	rs6659761	rs6659761	1.21203e-07
rs1999738	1	144723763	144723762	144723763	rs1999738	rs1999738	1.21739e-07
rs6016	1	167778744	167778743	167778744	rs6016	rs6016	1.2334e-07
rs9651118	1	11784801	11784800	11784801	rs9651118	rs9651118	1.23676e-07
rs1744664	1	90053703	90053702	90053703	rs1744664	rs1744664	1.241e-07
rs6700960	1	198067996	198067995	198067996	rs6700960	rs6700960	1.26483e-07
rs4459159	1	91894836	91894835	91894836	rs4459159	rs4459159	1.27221e-07
rs2268554	1	166608490	166608489	166608490	rs2268554	rs2268554	1.27395e-07
rs16832455	1	233388623	233388622	233388623	rs16832455	rs16832455	1.27748e-07
rs728614	1	227630740	227630739	227630740	rs728614	rs728614	1.27824e-07
rs4908473	1	7654317	7654316	7654317	rs4908473	rs4908473	1.28642e-07
rs2185283	1	238762837	238762836	238762837	rs2185283	rs2185283	1.29336e-07
rs12096911	1	165799436	165799435	165799436	rs12096911	rs12096911	1.29604e-07
rs10920579	1	201425595	201425594	201425595	rs10920579	rs10920579	1.30263e-07
rs10802521	1	245762670	245762669	245762670	rs10802521	rs10802521	1.31285e-07
rs4927012	1	53840604	53840603	53840604	rs4927012	rs4927012	1.32557e-07
rs10863354	1	216129161	216129160	216129161	rs10863354	rs10863354	1.32725e-07
rs10799737	1	22334718	22334717	22334718	rs10799737	rs10799737	1.34264e-07
rs6660988	1	118870200	118870199	118870200	rs6660988	rs6660988	1.36234e-07
rs343815	1	111138297	111138296	111138297	rs343815	rs343815	1.36786e-07
rs4925659	1	245670086	245670085	245670086	rs4925659	rs4925659	1.37138e-07
rs6656057	1	202578986	202578985	202578986	rs6656057	rs6656057	1.3722e-07
rs4926873	1	51176183	51176182	51176183	rs4926873	rs4926873	1.37293e-07
rs11578366	1	101169440	101169439	101169440	rs11578366	rs11578366	1.37326e-07
rs12034421	1	85300594	85300593	85300594	rs12034421	rs12034421	1.38141e-07
rs530690	1	164845704	164845703	164845704	rs530690	rs530690	1.42005e-07
rs553928	1	164848330	164848329	164848330	rs553928	rs553928	1.42005e-07
rs11802335	1	25217081	25217080	25217081	rs11802335	rs11802335	1.42637e-07
rs1537516	1	11770448	11770447	11770448	rs1537516	rs1537516	1.42641e-07
rs2236817	1	18922202	18922201	18922202	rs2236817	rs2236817	1.4525e-07
rs12724450	1	148747195	148747194	148747195	rs12724450	rs12724450	1.455e-07
rs495886	1	199728432	199728431	199728432	rs495886	rs495886	1.47947e-07
rs17385253	1	34667596	34667595	34667596	rs17385253	rs17385253	1.52487e-07
rs10873998	1	79036393	79036392	79036393	rs10873998	rs10873998	1.55181e-07
rs6671385	1	227709275	227709274	227709275	rs6671385	rs6671385	1.56291e-07
rs1131473	1	150346447	150346446	150346447	rs1131473	rs1131473	1.58119e-07
rs1073393	1	169213124	169213123	169213124	rs1073393	rs1073393	1.58714e-07
rs6696977	1	41128813	41128812	41128813	rs6696977	rs6696977	1.58991e-07
rs10749643	1	246330641	246330640	246330641	rs10749643	rs10749643	1.64285e-07
rs1555294	1	229041232	229041231	229041232	rs1555294	rs1555294	1.64933e-07
rs7523762	1	159946268	159946267	159946268	rs7523762	rs7523762	1.64949e-07
rs7513381	1	233360738	233360737	233360738	rs7513381	rs7513381	1.67977e-07
rs6690223	1	227790451	227790450	227790451	rs6690223	rs6690223	1.70454e-07
rs11806171	1	148577451	148577450	148577451	rs11806171	rs11806171	1.70613e-07
rs10753484	1	20398824	20398823	20398824	rs10753484	rs10753484	1.70904e-07
rs650635	1	179653274	179653273	179653274	rs650635	rs650635	1.71823e-07
rs4649374	1	230650684	230650683	230650684	rs4649374	rs4649374	1.7206e-07
rs939595	1	150050312	150050311	150050312	rs939595	rs939595	1.72311e-07
rs10158092	1	19410342	19410341	19410342	rs10158092	rs10158092	1.72753e-07
rs10889657	1	67388075	67388074	67388075	rs10889657	rs10889657	1.73034e-07
rs10918228	1	163888431	163888430	163888431	rs10918228	rs10918228	1.73616e-07
rs12037298	1	83223665	83223664	83223665	rs12037298	rs12037298	1.7513e-07
rs11799813	1	148602364	148602363	148602364	rs11799813	rs11799813	1.7575e-07
rs2685541	1	59803039	59803038	59803039	rs2685541	rs2685541	1.76441e-07
rs2187952	1	167748574	167748573	167748574	rs2187952	rs2187952	1.76896e-07
rs6697692	1	53889004	53889003	53889004	rs6697692	rs6697692	1.77113e-07
rs4573568	1	216144245	216144244	216144245	rs4573568	rs4573568	1.77923e-07
rs11581062	1	101180107	101180106	101180107	rs11581062	rs11581062	1.7826e-07
rs10917312	1	23025556	23025555	23025556	rs10917312	rs10917312	1.78468e-07
rs12759551	1	148662287	148662286	148662287	rs12759551	rs12759551	1.79484e-07
rs16849688	1	200365668	200365667	200365668	rs16849688	rs16849688	1.81601e-07
rs544858	1	76497847	76497846	76497847	rs544858	rs544858	1.81643e-07
rs17113639	1	95745690	95745689	95745690	rs17113639	rs17113639	1.84721e-07
rs6428914	1	243553458	243553457	243553458	rs6428914	rs6428914	1.85462e-07
rs3102471	1	242531877	242531876	242531877	rs3102471	rs3102471	1.85641e-07
rs267658	1	30310933	30310932	30310933	rs267658	rs267658	1.85723e-07
rs10920333	1	200347835	200347834	200347835	rs10920333	rs10920333	1.87006e-07
rs16857239	1	179644152	179644151	179644152	rs16857239	rs16857239	1.92129e-07
rs16857261	1	179646135	179646134	179646135	rs16857261	rs16857261	1.92129e-07
rs2049910	1	165098749	165098748	165098749	rs2049910	rs2049910	1.93381e-07
rs17037396	1	11784634	11784633	11784634	rs17037396	rs17037396	1.93566e-07
rs10489658	1	34958432	34958431	34958432	rs10489658	rs10489658	1.96027e-07
rs6426617	1	20384395	20384394	20384395	rs6426617	rs6426617	1.99233e-07
rs6699079	1	61854777	61854776	61854777	rs6699079	rs6699079	2.03517e-07
rs1336752	1	183479783	183479782	183479783	rs1336752	rs1336752	2.03709e-07
rs213496	1	54642404	54642403	54642404	rs213496	rs213496	2.04143e-07
rs10864474	1	10806187	10806186	10806187	rs10864474	rs10864474	2.05444e-07
rs6703571	1	183677301	183677300	183677301	rs6703571	rs6703571	2.07273e-07
rs12131404	1	245421652	245421651	245421652	rs12131404	rs12131404	2.07369e-07
rs12744967	1	216150710	216150709	216150710	rs12744967	rs12744967	2.0781e-07
rs2932586	1	150189432	150189431	150189432	rs2932586	rs2932586	2.10683e-07
rs7418763	1	239944976	239944975	239944976	rs7418763	rs7418763	2.12539e-07
rs7540743	1	61717769	61717768	61717769	rs7540743	rs7540743	2.16018e-07
rs16835511	1	33719862	33719861	33719862	rs16835511	rs16835511	2.17591e-07
rs965358	1	157406973	157406972	157406973	rs965358	rs965358	2.18158e-07
rs4846415	1	215746658	215746657	215746658	rs4846415	rs4846415	2.1855e-07
rs4653629	1	223586678	223586677	223586678	rs4653629	rs4653629	2.19676e-07
rs10493176	1	55311140	55311139	55311140	rs10493176	rs10493176	2.20186e-07
rs10911725	1	183661805	183661804	183661805	rs10911725	rs10911725	2.20353e-07
rs316901	1	240477737	240477736	240477737	rs316901	rs316901	2.22286e-07
rs6680246	1	31460246	31460245	31460246	rs6680246	rs6680246	2.2278e-07
rs791273	1	145701242	145701241	145701242	rs791273	rs791273	2.22907e-07
rs4915389	1	198060644	198060643	198060644	rs4915389	rs4915389	2.2293e-07
rs7513331	1	153002864	153002863	153002864	rs7513331	rs7513331	2.31191e-07
rs12130711	1	245674265	245674264	245674265	rs12130711	rs12130711	2.32424e-07
rs12042841	1	227707240	227707239	227707240	rs12042841	rs12042841	2.32679e-07
rs1327023	1	82209321	82209320	82209321	rs1327023	rs1327023	2.33171e-07
rs2064689	1	67425598	67425597	67425598	rs2064689	rs2064689	2.35619e-07
rs10918291	1	164075611	164075610	164075611	rs10918291	rs10918291	2.36012e-07
rs2317387	1	54603157	54603156	54603157	rs2317387	rs2317387	2.36748e-07
rs666919	1	34970945	34970944	34970945	rs666919	rs666919	2.3741e-07
rs2076492	1	10731174	10731173	10731174	rs2076492	rs2076492	2.39187e-07
rs4907013	1	85143979	85143978	85143979	rs4907013	rs4907013	2.39602e-07
rs12141258	1	20383342	20383341	20383342	rs12141258	rs12141258	2.44381e-07
rs10911029	1	180397917	180397916	180397917	rs10911029	rs10911029	2.45271e-07
rs884277	1	56654351	56654350	56654351	rs884277	rs884277	2.45418e-07
rs16835135	1	148147107	148147106	148147107	rs16835135	rs16835135	2.46349e-07
rs561159	1	232516617	232516616	232516617	rs561159	rs561159	2.48712e-07
rs3892217	1	68807045	68807044	68807045	rs3892217	rs3892217	2.49462e-07
rs6426752	1	22591578	22591577	22591578	rs6426752	rs6426752	2.49498e-07
rs7532286	1	153017440	153017439	153017440	rs7532286	rs7532286	2.50337e-07
rs1770878	1	76228917	76228916	76228917	rs1770878	rs1770878	2.51313e-07
rs2674000	1	233162528	233162527	233162528	rs2674000	rs2674000	2.52394e-07
rs883062	1	42382454	42382453	42382454	rs883062	rs883062	2.53794e-07
rs2796172	1	232969829	232969828	232969829	rs2796172	rs2796172	2.5523e-07
rs3904686	1	76554164	76554163	76554164	rs3904686	rs3904686	2.5853e-07
rs10753458	1	227642332	227642331	227642332	rs10753458	rs10753458	2.59165e-07
rs2999508	1	150201071	150201070	150201071	rs2999508	rs2999508	2.59819e-07
rs11162451	1	78533193	78533192	78533193	rs11162451	rs11162451	2.61859e-07
rs1891419	1	31124100	31124099	31124100	rs1891419	rs1891419	2.62527e-07
rs4421623	1	98088873	98088872	98088873	rs4421623	rs4421623	2.65092e-07
rs1773950	1	231802091	231802090	231802091	rs1773950	rs1773950	2.70504e-07
rs12025124	1	246422766	246422765	246422766	rs12025124	rs12025124	2.7063e-07
rs10732287	1	167543440	167543439	167543440	rs10732287	rs10732287	2.71371e-07
rs17102806	1	79363374	79363373	79363374	rs17102806	rs17102806	2.73077e-07
rs6691847	1	30038239	30038238	30038239	rs6691847	rs6691847	2.74034e-07
rs12123230	1	233136128	233136127	233136128	rs12123230	rs12123230	2.75641e-07
rs6689206	1	183592170	183592169	183592170	rs6689206	rs6689206	2.78227e-07
rs1039993	1	232596502	232596501	232596502	rs1039993	rs1039993	2.79245e-07
rs11805194	1	227698357	227698356	227698357	rs11805194	rs11805194	2.7935e-07
rs10911952	1	185135363	185135362	185135363	rs10911952	rs10911952	2.80134e-07
rs10888801	1	53881365	53881364	53881365	rs10888801	rs10888801	2.80663e-07
rs4926611	1	53884321	53884320	53884321	rs4926611	rs4926611	2.80663e-07
rs12731636	1	118098161	118098160	118098161	rs12731636	rs12731636	2.8078e-07
rs463128	1	30532543	30532542	30532543	rs463128	rs463128	2.81151e-07
rs10912867	1	173251449	173251448	173251449	rs10912867	rs10912867	2.83945e-07
rs6662726	1	228938978	228938977	228938978	rs6662726	rs6662726	2.85203e-07
rs12409449	1	199334808	199334807	199334808	rs12409449	rs12409449	2.88454e-07
rs1981135	1	26320326	26320325	26320326	rs1981135	rs1981135	2.89333e-07
rs6687460	1	114492508	114492507	114492508	rs6687460	rs6687460	2.89658e-07
rs11588651	1	13820492	13820491	13820492	rs11588651	rs11588651	2.89703e-07
rs6688383	1	67428542	67428541	67428542	rs6688383	rs6688383	2.89869e-07
rs2499841	1	160223428	160223427	160223428	rs2499841	rs2499841	2.90799e-07
rs10753459	1	227642387	227642386	227642387	rs10753459	rs10753459	2.96067e-07
rs9943251	1	150183739	150183738	150183739	rs9943251	rs9943251	2.96336e-07
rs642307	1	60233321	60233320	60233321	rs642307	rs642307	2.96421e-07
rs6685364	1	245006566	245006565	245006566	rs6685364	rs6685364	2.98211e-07
rs866059	1	193212635	193212634	193212635	rs866059	rs866059	2.99109e-07
rs576187	1	193216636	193216635	193216636	rs576187	rs576187	2.99109e-07
rs6686620	1	61876002	61876001	61876002	rs6686620	rs6686620	2.99247e-07
rs12090415	1	23027818	23027817	23027818	rs12090415	rs12090415	2.99749e-07
rs4656461	1	163953829	163953828	163953829	rs4656461	rs4656461	3.00063e-07
rs1139978	1	42429783	42429782	42429783	rs1139978	rs1139978	3.02074e-07
rs1229377	1	165898430	165898429	165898430	rs1229377	rs1229377	3.05537e-07
rs11163245	1	81546656	81546655	81546656	rs11163245	rs11163245	3.05864e-07
rs1058619	1	8313082	8313081	8313082	rs1058619	rs1058619	3.08528e-07
rs7542792	1	116623648	116623647	116623648	rs7542792	rs7542792	3.08878e-07
rs6663689	1	227696786	227696785	227696786	rs6663689	rs6663689	3.09208e-07
rs17540656	1	115681655	115681654	115681655	rs17540656	rs17540656	3.11712e-07
rs4660234	1	43091859	43091858	43091859	rs4660234	rs4660234	3.1228e-07
rs9285624	1	96027653	96027652	96027653	rs9285624	rs9285624	3.13957e-07
rs10489574	1	165177455	165177454	165177455	rs10489574	rs10489574	3.16274e-07
rs12040557	1	246334436	246334435	246334436	rs12040557	rs12040557	3.20744e-07
rs11801190	1	148750628	148750627	148750628	rs11801190	rs11801190	3.21712e-07
rs1874268	1	4185831	4185830	4185831	rs1874268	rs1874268	3.21957e-07
rs2298899	1	167936356	167936355	167936356	rs2298899	rs2298899	3.23546e-07
rs34001546	1	148726339	148726338	148726339	rs34001546	rs34001546	3.26718e-07
rs2184820	1	206208855	206208854	206208855	rs2184820	rs2184820	3.28221e-07
rs7534566	1	95144688	95144687	95144688	rs7534566	rs7534566	3.29266e-07
rs502819	1	48305259	48305258	48305259	rs502819	rs502819	3.30249e-07
rs2802211	1	11054804	11054803	11054804	rs2802211	rs2802211	3.3142e-07
rs4657487	1	164101988	164101987	164101988	rs4657487	rs4657487	3.33372e-07
rs2499836	1	160234305	160234304	160234305	rs2499836	rs2499836	3.3384e-07
rs17388983	1	43296136	43296135	43296136	rs17388983	rs17388983	3.36754e-07
rs1933218	1	60052128	60052127	60052128	rs1933218	rs1933218	3.37152e-07
rs10924843	1	245045127	245045126	245045127	rs10924843	rs10924843	3.38743e-07
rs11161788	1	86510286	86510285	86510286	rs11161788	rs11161788	3.40899e-07
rs1378227	1	85801118	85801117	85801118	rs1378227	rs1378227	3.41289e-07
rs846845	1	85006577	85006576	85006577	rs846845	rs846845	3.42616e-07
rs11163354	1	81966882	81966881	81966882	rs11163354	rs11163354	3.43844e-07
rs10914953	1	34691853	34691852	34691853	rs10914953	rs10914953	3.49372e-07
rs10923662	1	119090595	119090594	119090595	rs10923662	rs10923662	3.55594e-07
rs1539114	1	13816115	13816114	13816115	rs1539114	rs1539114	3.55955e-07
rs12116496	1	160908140	160908139	160908140	rs12116496	rs12116496	3.57769e-07
rs11209003	1	67373720	67373719	67373720	rs11209003	rs11209003	3.63245e-07
rs1949009	1	91789241	91789240	91789241	rs1949009	rs1949009	3.64708e-07
rs10737894	1	242597112	242597111	242597112	rs10737894	rs10737894	3.65361e-07
rs10873910	1	77013131	77013130	77013131	rs10873910	rs10873910	3.65967e-07
rs12121219	1	120103942	120103941	120103942	rs12121219	rs12121219	3.66161e-07
rs1278537	1	50654746	50654745	50654746	rs1278537	rs1278537	3.68192e-07
rs11162180	1	76814141	76814140	76814141	rs11162180	rs11162180	3.68671e-07
rs12036856	1	44725169	44725168	44725169	rs12036856	rs12036856	3.70332e-07
rs2297138	1	85810519	85810518	85810519	rs2297138	rs2297138	3.72287e-07
rs4567260	1	66726070	66726069	66726070	rs4567260	rs4567260	3.73734e-07
rs4660608	1	42364282	42364281	42364282	rs4660608	rs4660608	3.76182e-07
rs11812029	1	20651590	20651589	20651590	rs11812029	rs11812029	3.79614e-07
rs11264659	1	155506138	155506137	155506138	rs11264659	rs11264659	3.80383e-07
rs11108	1	165152228	165152227	165152228	rs11108	rs11108	3.80458e-07
rs11577938	1	236716181	236716180	236716181	rs11577938	rs11577938	3.81004e-07
rs11582663	1	155825746	155825745	155825746	rs11582663	rs11582663	3.85485e-07
rs3845553	1	193412123	193412122	193412123	rs3845553	rs3845553	3.8607e-07
rs10801209	1	191850044	191850043	191850044	rs10801209	rs10801209	3.87326e-07
rs7515995	1	99291699	99291698	99291699	rs7515995	rs7515995	3.87924e-07
rs12727170	1	150099525	150099524	150099525	rs12727170	rs12727170	3.88141e-07
rs2251465	1	206300621	206300620	206300621	rs2251465	rs2251465	3.88187e-07
rs7522641	1	177536411	177536410	177536411	rs7522641	rs7522641	3.88377e-07
rs6694219	1	198131056	198131055	198131056	rs6694219	rs6694219	3.88865e-07
rs7551631	1	34319281	34319280	34319281	rs7551631	rs7551631	3.89494e-07
rs2674004	1	233133771	233133770	233133771	rs2674004	rs2674004	3.90094e-07
rs17258425	1	120088386	120088385	120088386	rs17258425	rs17258425	3.90269e-07
rs2642978	1	245222689	245222688	245222689	rs2642978	rs2642978	3.92496e-07
rs10489465	1	57444685	57444684	57444685	rs10489465	rs10489465	3.93457e-07
rs982143	1	166817860	166817859	166817860	rs982143	rs982143	3.93757e-07
rs2807365	1	22358054	22358053	22358054	rs2807365	rs2807365	3.9378e-07
rs12049327	1	38248818	38248817	38248818	rs12049327	rs12049327	3.95411e-07
rs3737813	1	178096635	178096634	178096635	rs3737813	rs3737813	3.96276e-07
rs6683579	1	145375999	145375998	145375999	rs6683579	rs6683579	3.97257e-07
rs17739539	1	216121310	216121309	216121310	rs17739539	rs17739539	4.00487e-07
rs556269	1	164839754	164839753	164839754	rs556269	rs556269	4.10396e-07
rs330723	1	185489760	185489759	185489760	rs330723	rs330723	4.13231e-07
rs10803196	1	242543378	242543377	242543378	rs10803196	rs10803196	4.14343e-07
rs12035126	1	34694200	34694199	34694200	rs12035126	rs12035126	4.14542e-07
rs874583	1	224603268	224603267	224603268	rs874583	rs874583	4.14742e-07
rs2252815	1	158156310	158156309	158156310	rs2252815	rs2252815	4.15741e-07
rs6577380	1	99735839	99735838	99735839	rs6577380	rs6577380	4.16047e-07
rs1028282	1	34697229	34697228	34697229	rs1028282	rs1028282	4.20794e-07
rs11122509	1	228618532	228618531	228618532	rs11122509	rs11122509	4.22322e-07
rs2970544	1	90885766	90885765	90885766	rs2970544	rs2970544	4.23216e-07
rs6698335	1	232574005	232574004	232574005	rs6698335	rs6698335	4.27431e-07
rs3754032	1	111784127	111784126	111784127	rs3754032	rs3754032	4.28956e-07
rs7539683	1	112241293	112241292	112241293	rs7539683	rs7539683	4.30386e-07
rs10916146	1	225691164	225691163	225691164	rs10916146	rs10916146	4.32386e-07
rs10785749	1	105826321	105826320	105826321	rs10785749	rs10785749	4.33153e-07
rs11102057	1	110466715	110466714	110466715	rs11102057	rs11102057	4.339e-07
rs1936413	1	58160395	58160394	58160395	rs1936413	rs1936413	4.36008e-07
rs17113019	1	56115021	56115020	56115021	rs17113019	rs17113019	4.42734e-07
rs1146320	1	118817763	118817762	118817763	rs1146320	rs1146320	4.42955e-07
rs2782763	1	70914790	70914789	70914790	rs2782763	rs2782763	4.47654e-07
rs1543409	1	183648285	183648284	183648285	rs1543409	rs1543409	4.47969e-07
rs10494457	1	164528747	164528746	164528747	rs10494457	rs10494457	4.48628e-07
rs2788124	1	210159541	210159540	210159541	rs2788124	rs2788124	4.55348e-07
rs12757364	1	82830967	82830966	82830967	rs12757364	rs12757364	4.55521e-07
rs4655580	1	68493000	68492999	68493000	rs4655580	rs4655580	4.62001e-07
rs2820526	1	70926302	70926301	70926302	rs2820526	rs2820526	4.6905e-07
rs2256357	1	38681048	38681047	38681048	rs2256357	rs2256357	4.83816e-07
rs841837	1	43153569	43153568	43153569	rs841837	rs841837	4.84786e-07
rs17536557	1	107941048	107941047	107941048	rs17536557	rs17536557	4.88993e-07
rs942186	1	19258945	19258944	19258945	rs942186	rs942186	4.93956e-07
rs6699984	1	34224953	34224952	34224953	rs6699984	rs6699984	4.96284e-07
rs6701960	1	11794982	11794981	11794982	rs6701960	rs6701960	4.96467e-07
rs2773091	1	176924239	176924238	176924239	rs2773091	rs2773091	4.9692e-07
rs2811250	1	176924301	176924300	176924301	rs2811250	rs2811250	4.9692e-07
rs10752948	1	183589112	183589111	183589112	rs10752948	rs10752948	4.97692e-07
rs7514577	1	11946822	11946821	11946822	rs7514577	rs7514577	5.00815e-07
rs2186024	1	190696708	190696707	190696708	rs2186024	rs2186024	5.01936e-07
rs343764	1	111157458	111157457	111157458	rs343764	rs343764	5.02145e-07
rs7522611	1	51030196	51030195	51030196	rs7522611	rs7522611	5.02246e-07
rs2185284	1	238742738	238742737	238742738	rs2185284	rs2185284	5.06642e-07
rs7542228	1	42371551	42371550	42371551	rs7542228	rs7542228	5.12605e-07
rs6699989	1	87844970	87844969	87844970	rs6699989	rs6699989	5.13047e-07
rs624331	1	239230547	239230546	239230547	rs624331	rs624331	5.2291e-07
rs10752755	1	231562191	231562190	231562191	rs10752755	rs10752755	5.23053e-07
rs1110266	1	209104956	209104955	209104956	rs1110266	rs1110266	5.24075e-07
rs12731309	1	2342006	2342005	2342006	rs12731309	rs12731309	5.25198e-07
rs12060147	1	226872966	226872965	226872966	rs12060147	rs12060147	5.31654e-07
rs11210587	1	42352994	42352993	42352994	rs11210587	rs11210587	5.35975e-07
rs2798652	1	59779863	59779862	59779863	rs2798652	rs2798652	5.36024e-07
rs12735722	1	97492522	97492521	97492522	rs12735722	rs12735722	5.42273e-07
rs11585098	1	9275046	9275045	9275046	rs11585098	rs11585098	5.43199e-07
rs2422207	1	170914146	170914145	170914146	rs2422207	rs2422207	5.4321e-07
rs1191231	1	94289573	94289572	94289573	rs1191231	rs1191231	5.43628e-07
rs12038733	1	245054802	245054801	245054802	rs12038733	rs12038733	5.48344e-07
rs11579038	1	56072368	56072367	56072368	rs11579038	rs11579038	5.49752e-07
rs12568515	1	190677903	190677902	190677903	rs12568515	rs12568515	5.51853e-07
rs1949666	1	235886892	235886891	235886892	rs1949666	rs1949666	5.52333e-07
rs10913713	1	177541882	177541881	177541882	rs10913713	rs10913713	5.58307e-07
rs4660484	1	41141921	41141920	41141921	rs4660484	rs4660484	5.58433e-07
rs6662401	1	166819681	166819680	166819681	rs6662401	rs6662401	5.64056e-07
rs11161539	1	85421493	85421492	85421493	rs11161539	rs11161539	5.64351e-07
rs785539	1	239233633	239233632	239233633	rs785539	rs785539	5.65186e-07
rs12134055	1	67762742	67762741	67762742	rs12134055	rs12134055	5.65523e-07
rs1341972	1	228704584	228704583	228704584	rs1341972	rs1341972	5.67952e-07
rs2501540	1	179510519	179510518	179510519	rs2501540	rs2501540	5.68928e-07
rs6695813	1	232582231	232582230	232582231	rs6695813	rs6695813	5.69544e-07
rs4915605	1	62490347	62490346	62490347	rs4915605	rs4915605	5.70606e-07
rs9332655	1	167757216	167757215	167757216	rs9332655	rs9332655	5.77388e-07
rs6667416	1	23017826	23017825	23017826	rs6667416	rs6667416	5.79978e-07
rs10458360	1	170900598	170900597	170900598	rs10458360	rs10458360	5.80995e-07
rs2811267	1	176933111	176933110	176933111	rs2811267	rs2811267	5.81075e-07
rs9425805	1	175588540	175588539	175588540	rs9425805	rs9425805	5.818e-07
rs4652781	1	181402819	181402818	181402819	rs4652781	rs4652781	5.83678e-07
rs1057079	1	11127645	11127644	11127645	rs1057079	rs1057079	5.86644e-07
rs12141322	1	61169756	61169755	61169756	rs12141322	rs12141322	5.87397e-07
rs7543186	1	60303605	60303604	60303605	rs7543186	rs7543186	5.87612e-07
rs1871216	1	112149702	112149701	112149702	rs1871216	rs1871216	5.89436e-07
rs4521991	1	112149836	112149835	112149836	rs4521991	rs4521991	5.90845e-07
rs6679533	1	42607983	42607982	42607983	rs6679533	rs6679533	5.90871e-07
rs4908107	1	101151235	101151234	101151235	rs4908107	rs4908107	5.9301e-07
rs17383290	1	50811888	50811887	50811888	rs17383290	rs17383290	5.95305e-07
rs12085006	1	11881310	11881309	11881310	rs12085006	rs12085006	5.96428e-07
rs9428157	1	119047930	119047929	119047930	rs9428157	rs9428157	5.99893e-07
rs11581245	1	90875282	90875281	90875282	rs11581245	rs11581245	6.0109e-07
rs2213867	1	167756209	167756208	167756209	rs2213867	rs2213867	6.0343e-07
rs6698741	1	111198753	111198752	111198753	rs6698741	rs6698741	6.07264e-07
rs28359608	1	228961963	228961962	228961963	rs28359608	rs28359608	6.10112e-07
rs4245703	1	200344698	200344697	200344698	rs4245703	rs4245703	6.10262e-07
rs1102706	1	170966202	170966201	170966202	rs1102706	rs1102706	6.10882e-07
rs228563	1	79418807	79418806	79418807	rs228563	rs228563	6.12079e-07
rs7547047	1	242590968	242590967	242590968	rs7547047	rs7547047	6.13595e-07
rs4647009	1	59021947	59021947	59021948	rs4647009	rs4647009	6.2469e-07
rs797259	1	9159772	9159771	9159772	rs797259	rs797259	6.28703e-07
rs4655679	1	67372245	67372244	67372245	rs4655679	rs4655679	6.31702e-07
rs17185492	1	118446047	118446046	118446047	rs17185492	rs17185492	6.31917e-07
rs4907184	1	83451530	83451529	83451530	rs4907184	rs4907184	6.41499e-07
rs4659019	1	120104845	120104844	120104845	rs4659019	rs4659019	6.42122e-07
rs4915746	1	61725162	61725161	61725162	rs4915746	rs4915746	6.4232e-07
rs2268555	1	166608459	166608458	166608459	rs2268555	rs2268555	6.4382e-07
rs9988443	1	4116025	4116024	4116025	rs9988443	rs9988443	6.47805e-07
rs1999594	1	11881803	11881802	11881803	rs1999594	rs1999594	6.4824e-07
rs1749777	1	58236128	58236127	58236128	rs1749777	rs1749777	6.49269e-07
rs2474366	1	61703729	61703728	61703729	rs2474366	rs2474366	6.51573e-07
rs2223630	1	208711337	208711336	208711337	rs2223630	rs2223630	6.52894e-07
rs6700734	1	170897434	170897433	170897434	rs6700734	rs6700734	6.58796e-07
rs6685920	1	43094063	43094062	43094063	rs6685920	rs6685920	6.60223e-07
rs3128291	1	2047883	2047882	2047883	rs3128291	rs3128291	6.61743e-07
rs10494092	1	108935362	108935361	108935362	rs10494092	rs10494092	6.62814e-07
rs2358996	1	114317240	114317239	114317240	rs2358996	rs2358996	6.63544e-07
rs11800373	1	182171408	182171407	182171408	rs11800373	rs11800373	6.66983e-07
rs2486920	1	11047637	11047636	11047637	rs2486920	rs2486920	6.6939e-07
rs1496041	1	150355229	150355228	150355229	rs1496041	rs1496041	6.7101e-07
rs12756866	1	160234921	160234920	160234921	rs12756866	rs12756866	6.71466e-07
rs685550	1	237991031	237991030	237991031	rs685550	rs685550	6.72608e-07
rs11588437	1	150373477	150373476	150373477	rs11588437	rs11588437	6.73026e-07
rs2852716	1	157420104	157420103	157420104	rs2852716	rs2852716	6.78861e-07
rs12408395	1	145372992	145372991	145372992	rs12408395	rs12408395	6.84112e-07
rs4661627	1	15658782	15658781	15658782	rs4661627	rs4661627	6.85899e-07
rs7549255	1	107917692	107917691	107917692	rs7549255	rs7549255	6.87833e-07
rs4240949	1	105483534	105483533	105483534	rs4240949	rs4240949	6.93293e-07
rs7546413	1	197541090	197541089	197541090	rs7546413	rs7546413	6.94521e-07
rs205482	1	10736262	10736261	10736262	rs205482	rs205482	6.96096e-07
rs3795465	1	245006479	245006478	245006479	rs3795465	rs3795465	6.97657e-07
rs1502856	1	50644434	50644433	50644434	rs1502856	rs1502856	6.97694e-07
rs7515516	1	155462802	155462801	155462802	rs7515516	rs7515516	7.0027e-07
rs4846862	1	228833034	228833033	228833034	rs4846862	rs4846862	7.11854e-07
rs6694935	1	68735985	68735984	68735985	rs6694935	rs6694935	7.13977e-07
rs781783	1	44723672	44723671	44723672	rs781783	rs781783	7.15993e-07
rs1195702	1	81357112	81357111	81357112	rs1195702	rs1195702	7.18506e-07
rs12119339	1	42380987	42380986	42380987	rs12119339	rs12119339	7.26465e-07
rs1053092	1	182171811	182171810	182171811	rs1053092	rs1053092	7.2729e-07
rs1617366	1	162926661	162926660	162926661	rs1617366	rs1617366	7.2745e-07
rs6672416	1	57059444	57059443	57059444	rs6672416	rs6672416	7.29067e-07
rs2996294	1	113217645	113217644	113217645	rs2996294	rs2996294	7.34942e-07
rs380155	1	120000712	120000711	120000712	rs380155	rs380155	7.36617e-07
rs11804999	1	246389102	246389101	246389102	rs11804999	rs11804999	7.43519e-07
rs1281581	1	82646666	82646665	82646666	rs1281581	rs1281581	7.448e-07
rs10888435	1	150039099	150039098	150039099	rs10888435	rs10888435	7.46864e-07
rs285428	1	163689183	163689182	163689183	rs285428	rs285428	7.49885e-07
rs9633418	1	68059529	68059528	68059529	rs9633418	rs9633418	7.54354e-07
rs4987301	1	167941834	167941833	167941834	rs4987301	rs4987301	7.54856e-07
rs5356	1	167961542	167961541	167961542	rs5356	rs5356	7.54856e-07
rs1338685	1	155518726	155518725	155518726	rs1338685	rs1338685	7.59621e-07
rs11184938	1	106959400	106959399	106959400	rs11184938	rs11184938	7.60525e-07
rs2066470	1	11785644	11785643	11785644	rs2066470	rs2066470	7.61234e-07
rs7553194	1	11786736	11786735	11786736	rs7553194	rs7553194	7.61234e-07
rs2076004	1	11809400	11809399	11809400	rs2076004	rs2076004	7.61234e-07
rs2075538	1	11819189	11819188	11819189	rs2075538	rs2075538	7.61234e-07
rs6670674	1	164813475	164813474	164813475	rs6670674	rs6670674	7.64371e-07
rs205478	1	10734259	10734258	10734259	rs205478	rs205478	7.66618e-07
rs12563224	1	87435803	87435802	87435803	rs12563224	rs12563224	7.67367e-07
rs11211006	1	44710561	44710560	44710561	rs11211006	rs11211006	7.71904e-07
rs2297763	1	163889286	163889285	163889286	rs2297763	rs2297763	7.77117e-07
rs17616115	1	234184974	234184973	234184974	rs17616115	rs17616115	7.80942e-07
rs5368	1	167963570	167963569	167963570	rs5368	rs5368	7.85392e-07
rs17006614	1	218010338	218010337	218010338	rs17006614	rs17006614	7.8795e-07
rs4912019	1	19909477	19909476	19909477	rs4912019	rs4912019	7.93933e-07
rs2076001	1	11801854	11801853	11801854	rs2076001	rs2076001	7.95326e-07
rs10493914	1	99733258	99733257	99733258	rs10493914	rs10493914	7.9619e-07
rs10873694	1	85457430	85457429	85457430	rs10873694	rs10873694	7.97287e-07
rs1053093	1	182171696	182171695	182171696	rs1053093	rs1053093	7.9936e-07
rs6671753	1	159745332	159745331	159745332	rs6671753	rs6671753	8.01846e-07
rs2491281	1	88059959	88059958	88059959	rs2491281	rs2491281	8.01997e-07
rs4970633	1	39123329	39123328	39123329	rs4970633	rs4970633	8.02993e-07
rs10916495	1	227702144	227702143	227702144	rs10916495	rs10916495	8.05702e-07
rs12046217	1	99294602	99294601	99294602	rs12046217	rs12046217	8.06285e-07
rs10128052	1	83881858	83881857	83881858	rs10128052	rs10128052	8.12748e-07
rs6672596	1	107977532	107977531	107977532	rs6672596	rs6672596	8.15461e-07
rs2362438	1	40769620	40769619	40769620	rs2362438	rs2362438	8.21115e-07
rs3766682	1	173424461	173424460	173424461	rs3766682	rs3766682	8.41173e-07
rs3766506	1	145603992	145603991	145603992	rs3766506	rs3766506	8.42299e-07
rs3737907	1	7646121	7646120	7646121	rs3737907	rs3737907	8.42398e-07
rs7529425	1	159746223	159746222	159746223	rs7529425	rs7529425	8.47928e-07
rs778129	1	56414670	56414669	56414670	rs778129	rs778129	8.51404e-07
rs4074137	1	1016570	1016569	1016570	rs4074137	rs4074137	8.51412e-07
rs1333717	1	98037166	98037165	98037166	rs1333717	rs1333717	8.52159e-07
rs910660	1	11053230	11053229	11053230	rs910660	rs910660	8.52345e-07
rs7550551	1	200407023	200407022	200407023	rs7550551	rs7550551	8.52936e-07
rs11207794	1	61876995	61876994	61876995	rs11207794	rs11207794	8.53083e-07
rs3753582	1	11788129	11788128	11788129	rs3753582	rs3753582	8.54449e-07
rs853017	1	228706357	228706356	228706357	rs853017	rs853017	8.56809e-07
rs17490864	1	200568855	200568854	200568855	rs17490864	rs17490864	8.63364e-07
rs12135020	1	199750301	199750300	199750301	rs12135020	rs12135020	8.63395e-07
rs3811411	1	149777892	149777891	149777892	rs3811411	rs3811411	8.64099e-07
rs10927787	1	15656803	15656802	15656803	rs10927787	rs10927787	8.6429e-07
rs1998450	1	86517765	86517764	86517765	rs1998450	rs1998450	8.6789e-07
rs2261217	1	11050351	11050350	11050351	rs2261217	rs2261217	8.69171e-07
rs6675921	1	102152979	102152978	102152979	rs6675921	rs6675921	8.69222e-07
rs2795442	1	231044503	231044502	231044503	rs2795442	rs2795442	8.69492e-07
rs12144733	1	245319459	245319458	245319459	rs12144733	rs12144733	8.69702e-07
rs1890132	1	197693944	197693943	197693944	rs1890132	rs1890132	8.70769e-07
rs12726675	1	163217940	163217939	163217940	rs12726675	rs12726675	8.75349e-07
rs12567808	1	105403067	105403066	105403067	rs12567808	rs12567808	8.75756e-07
rs1521177	1	150048754	150048753	150048754	rs1521177	rs1521177	8.76531e-07
rs7521190	1	223591279	223591278	223591279	rs7521190	rs7521190	8.76815e-07
rs6426375	1	4927339	4927338	4927339	rs6426375	rs6426375	8.76896e-07
rs1043879	1	25442668	25442667	25442668	rs1043879	rs1043879	8.76955e-07
rs734445	1	22917415	22917414	22917415	rs734445	rs734445	8.79768e-07
rs12119248	1	231637702	231637701	231637702	rs12119248	rs12119248	8.82883e-07
rs4654821	1	23032859	23032858	23032859	rs4654821	rs4654821	8.86391e-07
rs11210405	1	74320103	74320102	74320103	rs11210405	rs11210405	8.87475e-07
rs12136801	1	218329682	218329681	218329682	rs12136801	rs12136801	9.03869e-07
rs12401392	1	101668533	101668532	101668533	rs12401392	rs12401392	9.13579e-07
rs4845624	1	150094437	150094436	150094437	rs4845624	rs4845624	9.18185e-07
rs11807068	1	225581531	225581530	225581531	rs11807068	rs11807068	9.23641e-07
rs490285	1	180971624	180971623	180971624	rs490285	rs490285	9.24003e-07
rs6675980	1	222965486	222965485	222965486	rs6675980	rs6675980	9.24084e-07
rs3819981	1	239866947	239866946	239866947	rs3819981	rs3819981	9.28083e-07
rs7555113	1	233835001	233835000	233835001	rs7555113	rs7555113	9.31999e-07
rs7366102	1	94304850	94304849	94304850	rs7366102	rs7366102	9.33162e-07
rs2982531	1	68826618	68826617	68826618	rs2982531	rs2982531	9.47361e-07
rs621071	1	180949434	180949433	180949434	rs621071	rs621071	9.47893e-07
rs12036489	1	223586835	223586834	223586835	rs12036489	rs12036489	9.48078e-07
rs11162791	1	79925328	79925327	79925328	rs11162791	rs11162791	9.51664e-07
rs4379706	1	98094967	98094966	98094967	rs4379706	rs4379706	9.54319e-07
rs1110307	1	3241019	3241018	3241019	rs1110307	rs1110307	9.58606e-07
rs878179	1	163689977	163689976	163689977	rs878179	rs878179	9.68366e-07
rs2039840	1	11048453	11048452	11048453	rs2039840	rs2039840	9.72819e-07
rs311477	1	25282194	25282193	25282194	rs311477	rs311477	9.84312e-07
rs11205037	1	148082660	148082659	148082660	rs11205037	rs11205037	9.8474e-07
rs4667359	2	149644074	149644073	149644074	rs4667359	rs4667359	2.94312e-23
rs13408642	2	238229530	238229529	238229530	rs13408642	rs13408642	5.422e-19
rs2632285	2	99140897	99140896	99140897	rs2632285	rs2632285	9.78479e-17
rs908733	2	181678176	181678175	181678176	rs908733	rs908733	7.04063e-16
rs2113530	2	186012447	186012446	186012447	rs2113530	rs2113530	1.13689e-15
rs4663587	2	236028545	236028544	236028545	rs4663587	rs4663587	1.65278e-15
rs767036	2	186011732	186011731	186011732	rs767036	rs767036	2.78713e-15
rs871820	2	9830280	9830279	9830280	rs871820	rs871820	2.94807e-15
rs2059357	2	186034194	186034193	186034194	rs2059357	rs2059357	3.21287e-15
rs11674369	2	9831919	9831918	9831919	rs11674369	rs11674369	3.78236e-15
rs17005940	2	70689774	70689773	70689774	rs17005940	rs17005940	5.58496e-15
rs13405116	2	179447728	179447727	179447728	rs13405116	rs13405116	8.13839e-15
rs10498231	2	229212309	229212308	229212309	rs10498231	rs10498231	8.51971e-15
rs10197470	2	164317397	164317396	164317397	rs10197470	rs10197470	2.33229e-14
rs2215021	2	70649765	70649764	70649765	rs2215021	rs2215021	2.75824e-14
rs4676406	2	241227781	241227780	241227781	rs4676406	rs4676406	3.17329e-14
rs2169219	2	164346704	164346703	164346704	rs2169219	rs2169219	3.20317e-14
rs13423876	2	179848322	179848321	179848322	rs13423876	rs13423876	4.07606e-14
rs17027446	2	62952123	62952122	62952123	rs17027446	rs17027446	4.68432e-14
rs13002270	2	139131561	139131560	139131561	rs13002270	rs13002270	9.77374e-14
rs11690362	2	50544935	50544934	50544935	rs11690362	rs11690362	9.9176e-14
rs585967	2	21124059	21124058	21124059	rs585967	rs585967	1.41751e-13
rs6531134	2	18973851	18973850	18973851	rs6531134	rs6531134	1.46583e-13
rs1713222	2	21124828	21124827	21124828	rs1713222	rs1713222	1.6495e-13
rs2113533	2	186005319	186005318	186005319	rs2113533	rs2113533	1.67457e-13
rs4435408	2	18989994	18989993	18989994	rs4435408	rs4435408	1.82297e-13
rs1460669	2	164328172	164328171	164328172	rs1460669	rs1460669	2.29955e-13
rs13390038	2	155351011	155351010	155351011	rs13390038	rs13390038	3.01641e-13
rs182549	2	136333224	136333223	136333224	rs182549	rs182549	3.03189e-13
rs11125811	2	59841278	59841277	59841278	rs11125811	rs11125811	3.25401e-13
rs810064	2	16711050	16711049	16711050	rs810064	rs810064	3.2791e-13
rs6727307	2	69150787	69150786	69150787	rs6727307	rs6727307	3.38657e-13
rs13419755	2	178654054	178654053	178654054	rs13419755	rs13419755	4.31407e-13
rs1400008	2	182676513	182676512	182676513	rs1400008	rs1400008	4.50153e-13
rs10496967	2	145176447	145176446	145176447	rs10496967	rs10496967	5.09311e-13
rs11893940	2	181660665	181660664	181660665	rs11893940	rs11893940	5.88825e-13
rs10174407	2	164334891	164334890	164334891	rs10174407	rs10174407	7.36622e-13
rs7599431	2	59309647	59309646	59309647	rs7599431	rs7599431	7.96595e-13
rs13032114	2	212287223	212287222	212287223	rs13032114	rs13032114	8.03935e-13
rs4263113	2	18941281	18941280	18941281	rs4263113	rs4263113	8.71711e-13
rs1346787	2	55946116	55946115	55946116	rs1346787	rs1346787	9.79606e-13
rs1822314	2	117161055	117161054	117161055	rs1822314	rs1822314	1.14528e-12
rs6737513	2	71949885	71949884	71949885	rs6737513	rs6737513	1.19745e-12
rs1877026	2	62925712	62925711	62925712	rs1877026	rs1877026	1.23815e-12
rs12477135	2	181619734	181619733	181619734	rs12477135	rs12477135	1.47328e-12
rs4638755	2	181537541	181537540	181537541	rs4638755	rs4638755	1.5818e-12
rs10194801	2	181640864	181640863	181640864	rs10194801	rs10194801	1.77847e-12
rs4663264	2	238203352	238203351	238203352	rs4663264	rs4663264	1.95834e-12
rs11126908	2	83353828	83353827	83353828	rs11126908	rs11126908	2.36674e-12
rs10179524	2	134705330	134705329	134705330	rs10179524	rs10179524	2.4171e-12
rs1202281	2	137766816	137766815	137766816	rs1202281	rs1202281	2.54704e-12
rs7565966	2	179450477	179450476	179450477	rs7565966	rs7565966	2.59831e-12
rs1593700	2	153376051	153376050	153376051	rs1593700	rs1593700	2.73298e-12
rs2602347	2	137761518	137761517	137761518	rs2602347	rs2602347	2.88941e-12
rs7591505	2	70687831	70687830	70687831	rs7591505	rs7591505	3.04864e-12
rs4404233	2	182646622	182646621	182646622	rs4404233	rs4404233	3.35994e-12
rs17732795	2	117233088	117233087	117233088	rs17732795	rs17732795	3.87898e-12
rs12616042	2	181771124	181771123	181771124	rs12616042	rs12616042	4.20266e-12
rs6713554	2	179974751	179974750	179974751	rs6713554	rs6713554	4.30905e-12
rs12464512	2	18959875	18959874	18959875	rs12464512	rs12464512	4.38989e-12
rs6710040	2	18994661	18994660	18994661	rs6710040	rs6710040	5.11148e-12
rs1107480	2	111669725	111669724	111669725	rs1107480	rs1107480	5.3264e-12
rs4988235	2	136325116	136325115	136325116	rs4988235	rs4988235	5.39554e-12
rs1367226	2	55943044	55943043	55943044	rs1367226	rs1367226	5.55801e-12
rs4663263	2	238203336	238203335	238203336	rs4663263	rs4663263	6.23086e-12
rs6717160	2	179414570	179414569	179414570	rs6717160	rs6717160	6.27655e-12
rs6754952	2	232089489	232089488	232089489	rs6754952	rs6754952	6.29234e-12
rs4260216	2	11452974	11452973	11452974	rs4260216	rs4260216	6.33619e-12
rs4671863	2	68044128	68044127	68044128	rs4671863	rs4671863	6.36027e-12
rs17005935	2	70689126	70689125	70689126	rs17005935	rs17005935	6.77637e-12
rs6433415	2	174030460	174030459	174030460	rs6433415	rs6433415	7.1709e-12
rs6727113	2	105527331	105527330	105527331	rs6727113	rs6727113	8.23735e-12
rs12619554	2	17215853	17215852	17215853	rs12619554	rs12619554	9.36311e-12
rs7588217	2	181697154	181697153	181697154	rs7588217	rs7588217	9.38885e-12
rs13017648	2	23160984	23160983	23160984	rs13017648	rs13017648	9.45876e-12
rs4854538	2	69159251	69159250	69159251	rs4854538	rs4854538	1.05163e-11
rs1667301	2	232131961	232131960	232131961	rs1667301	rs1667301	1.06751e-11
rs11685363	2	238199694	238199693	238199694	rs11685363	rs11685363	1.11878e-11
rs12621807	2	182564319	182564318	182564319	rs12621807	rs12621807	1.29091e-11
rs6710683	2	71959109	71959108	71959109	rs6710683	rs6710683	1.36524e-11
rs3770764	2	37343381	37343380	37343381	rs3770764	rs3770764	1.37372e-11
rs1196067	2	182737857	182737856	182737857	rs1196067	rs1196067	1.41586e-11
rs488541	2	16803625	16803624	16803625	rs488541	rs488541	1.46295e-11
rs17203738	2	164324046	164324045	164324046	rs17203738	rs17203738	1.55494e-11
rs13027724	2	210038821	210038820	210038821	rs13027724	rs13027724	1.56689e-11
rs4853241	2	76433029	76433028	76433029	rs4853241	rs4853241	1.57511e-11
rs6750795	2	232086475	232086474	232086475	rs6750795	rs6750795	1.80239e-11
rs550619	2	21114106	21114105	21114106	rs550619	rs550619	1.88611e-11
rs12472689	2	234254355	234254354	234254355	rs12472689	rs12472689	1.89513e-11
rs4569502	2	76439256	76439255	76439256	rs4569502	rs4569502	1.96012e-11
rs17648206	2	182654730	182654729	182654730	rs17648206	rs17648206	2.15816e-11
rs6711319	2	179425462	179425461	179425462	rs6711319	rs6711319	2.32636e-11
rs17401286	2	153429469	153429468	153429469	rs17401286	rs17401286	2.46406e-11
rs12474980	2	234264855	234264854	234264855	rs12474980	rs12474980	2.54459e-11
rs7584792	2	62328488	62328487	62328488	rs7584792	rs7584792	2.58493e-11
rs12053462	2	234252378	234252377	234252378	rs12053462	rs12053462	2.58774e-11
rs4848758	2	122696350	122696349	122696350	rs4848758	rs4848758	2.65422e-11
rs965959	2	121173329	121173328	121173329	rs965959	rs965959	2.9299e-11
rs2304340	2	178968628	178968627	178968628	rs2304340	rs2304340	2.97103e-11
rs624817	2	134994677	134994676	134994677	rs624817	rs624817	3.00813e-11
rs4309587	2	162264833	162264832	162264833	rs4309587	rs4309587	3.19427e-11
rs2188907	2	130070709	130070708	130070709	rs2188907	rs2188907	3.24306e-11
rs17329272	2	153393312	153393311	153393312	rs17329272	rs17329272	3.70928e-11
rs17399537	2	153082368	153082367	153082368	rs17399537	rs17399537	3.79598e-11
rs11886160	2	149654198	149654197	149654198	rs11886160	rs11886160	3.84239e-11
rs11883777	2	153394238	153394237	153394238	rs11883777	rs11883777	4.03006e-11
rs7603714	2	18948836	18948835	18948836	rs7603714	rs7603714	4.0856e-11
rs475525	2	230442325	230442324	230442325	rs475525	rs475525	4.43884e-11
rs13030844	2	69152321	69152320	69152321	rs13030844	rs13030844	4.63279e-11
rs3900754	2	18946934	18946933	18946934	rs3900754	rs3900754	5.24331e-11
rs6705862	2	139109839	139109838	139109839	rs6705862	rs6705862	5.3719e-11
rs10189776	2	181738474	181738473	181738474	rs10189776	rs10189776	5.70815e-11
rs3951770	2	137260846	137260845	137260846	rs3951770	rs3951770	5.88927e-11
rs17313542	2	10198965	10198964	10198965	rs17313542	rs17313542	5.91096e-11
rs4675297	2	203404852	203404851	203404852	rs4675297	rs4675297	5.94798e-11
rs934278	2	55923856	55923855	55923856	rs934278	rs934278	6.10093e-11
rs6735551	2	181747722	181747721	181747722	rs6735551	rs6735551	6.21748e-11
rs4533449	2	11422664	11422663	11422664	rs4533449	rs4533449	6.39884e-11
rs13018007	2	114688383	114688382	114688383	rs13018007	rs13018007	6.82661e-11
rs978624	2	59120462	59120461	59120462	rs978624	rs978624	7.16264e-11
rs1881191	2	236272663	236272662	236272663	rs1881191	rs1881191	7.31129e-11
rs3856387	2	153364317	153364316	153364317	rs3856387	rs3856387	8.00979e-11
rs6723108	2	135196450	135196449	135196450	rs6723108	rs6723108	8.09385e-11
rs10496793	2	138352510	138352509	138352510	rs10496793	rs10496793	8.37782e-11
rs4613217	2	130033518	130033517	130033518	rs4613217	rs4613217	8.51992e-11
rs10174987	2	169060506	169060505	169060506	rs10174987	rs10174987	8.62093e-11
rs10496750	2	137059278	137059277	137059278	rs10496750	rs10496750	9.04379e-11
rs17008996	2	123437216	123437215	123437216	rs17008996	rs17008996	9.13763e-11
rs12471486	2	122721620	122721619	122721620	rs12471486	rs12471486	9.19981e-11
rs17237719	2	210074334	210074333	210074334	rs17237719	rs17237719	1.00424e-10
rs12693898	2	200322027	200322026	200322027	rs12693898	rs12693898	1.0979e-10
rs11674328	2	196994859	196994858	196994859	rs11674328	rs11674328	1.15252e-10
rs1012735	2	130092072	130092071	130092072	rs1012735	rs1012735	1.16434e-10
rs890579	2	178971533	178971532	178971533	rs890579	rs890579	1.17777e-10
rs1438868	2	148031911	148031910	148031911	rs1438868	rs1438868	1.26353e-10
rs17012588	2	76459782	76459781	76459782	rs17012588	rs17012588	1.41952e-10
rs12611699	2	202682344	202682343	202682344	rs12611699	rs12611699	1.45185e-10
rs17642263	2	138353666	138353665	138353666	rs17642263	rs17642263	1.49275e-10
rs11682178	2	105527004	105527003	105527004	rs11682178	rs11682178	1.54218e-10
rs509818	2	224496017	224496016	224496017	rs509818	rs509818	1.60348e-10
rs4848111	2	121192306	121192305	121192306	rs4848111	rs4848111	1.65326e-10
rs12987986	2	141372206	141372205	141372206	rs12987986	rs12987986	1.6922e-10
rs11691636	2	138355467	138355466	138355467	rs11691636	rs11691636	1.79071e-10
rs17548270	2	216659388	216659387	216659388	rs17548270	rs17548270	1.95181e-10
rs13405786	2	70697902	70697901	70697902	rs13405786	rs13405786	1.97756e-10
rs6732834	2	85359113	85359112	85359113	rs6732834	rs6732834	1.97776e-10
rs4665072	2	160031937	160031936	160031937	rs4665072	rs4665072	2.00556e-10
rs7560771	2	174312790	174312789	174312790	rs7560771	rs7560771	2.21772e-10
rs934392	2	122745112	122745111	122745112	rs934392	rs934392	2.24316e-10
rs10930830	2	178959876	178959875	178959876	rs10930830	rs10930830	2.24718e-10
rs6723021	2	194619573	194619572	194619573	rs6723021	rs6723021	2.42705e-10
rs17317114	2	210085354	210085353	210085354	rs17317114	rs17317114	2.43447e-10
rs13029829	2	199533150	199533149	199533150	rs13029829	rs13029829	2.54071e-10
rs10497539	2	180006669	180006668	180006669	rs10497539	rs10497539	2.61044e-10
rs7558428	2	181726799	181726798	181726799	rs7558428	rs7558428	2.76334e-10
rs17453312	2	179403973	179403972	179403973	rs17453312	rs17453312	2.8331e-10
rs11686284	2	69166473	69166472	69166473	rs11686284	rs11686284	2.95688e-10
rs10930945	2	181513546	181513545	181513546	rs10930945	rs10930945	2.97587e-10
rs34422503	2	68075785	68075784	68075785	rs34422503	rs34422503	3.01402e-10
rs4848110	2	121188006	121188005	121188006	rs4848110	rs4848110	3.06787e-10
rs12151732	2	227634235	227634234	227634235	rs12151732	rs12151732	3.07496e-10
rs619773	2	4427792	4427791	4427792	rs619773	rs619773	3.09267e-10
rs787151	2	144372306	144372305	144372306	rs787151	rs787151	3.13937e-10
rs11127220	2	29472182	29472181	29472182	rs11127220	rs11127220	3.23017e-10
rs1515894	2	182689509	182689508	182689509	rs1515894	rs1515894	3.30058e-10
rs11887310	2	200323741	200323740	200323741	rs11887310	rs11887310	3.51154e-10
rs1864855	2	182758631	182758630	182758631	rs1864855	rs1864855	3.62383e-10
rs13424629	2	10213937	10213936	10213937	rs13424629	rs13424629	3.62843e-10
rs12612546	2	182752853	182752852	182752853	rs12612546	rs12612546	3.64242e-10
rs10930150	2	165681116	165681115	165681116	rs10930150	rs10930150	3.64796e-10
rs9636213	2	136305748	136305747	136305748	rs9636213	rs9636213	3.80824e-10
rs4575769	2	46830338	46830337	46830338	rs4575769	rs4575769	4.03521e-10
rs724237	2	16732800	16732799	16732800	rs724237	rs724237	4.13439e-10
rs590049	2	4429827	4429826	4429827	rs590049	rs590049	4.14635e-10
rs10189499	2	203458294	203458293	203458294	rs10189499	rs10189499	4.28456e-10
rs2882485	2	202688498	202688497	202688498	rs2882485	rs2882485	4.33772e-10
rs10166358	2	70685327	70685326	70685327	rs10166358	rs10166358	4.39477e-10
rs6548003	2	30309586	30309585	30309586	rs6548003	rs6548003	4.47903e-10
rs2089784	2	13736515	13736514	13736515	rs2089784	rs2089784	4.47973e-10
rs2380525	2	13735150	13735149	13735150	rs2380525	rs2380525	4.51647e-10
rs1548942	2	217327281	217327280	217327281	rs1548942	rs1548942	4.58015e-10
rs1105711	2	237259250	237259249	237259250	rs1105711	rs1105711	4.70801e-10
rs6753156	2	202873779	202873778	202873779	rs6753156	rs6753156	4.87862e-10
rs10209813	2	181495939	181495938	181495939	rs10209813	rs10209813	5.17997e-10
rs12713670	2	69161700	69161699	69161700	rs12713670	rs12713670	5.25071e-10
rs1897472	2	182734857	182734856	182734857	rs1897472	rs1897472	5.29991e-10
rs6728985	2	182791623	182791622	182791623	rs6728985	rs6728985	5.30073e-10
rs11096562	2	18947858	18947857	18947858	rs11096562	rs11096562	5.43415e-10
rs10206325	2	182757825	182757824	182757825	rs10206325	rs10206325	5.53035e-10
rs4519460	2	130013579	130013578	130013579	rs4519460	rs4519460	5.70723e-10
rs13394764	2	76781727	76781726	76781727	rs13394764	rs13394764	5.75458e-10
rs7606384	2	153711327	153711326	153711327	rs7606384	rs7606384	5.82053e-10
rs4527239	2	69175213	69175212	69175213	rs4527239	rs4527239	6.00898e-10
rs3768844	2	143513164	143513163	143513164	rs3768844	rs3768844	6.7662e-10
rs17012308	2	76295972	76295971	76295972	rs17012308	rs17012308	6.78255e-10
rs7572505	2	202860600	202860599	202860600	rs7572505	rs7572505	6.86621e-10
rs1344772	2	182772705	182772704	182772705	rs1344772	rs1344772	6.96719e-10
rs7597786	2	226027796	226027795	226027796	rs7597786	rs7597786	7.08931e-10
rs882300	2	136692725	136692724	136692725	rs882300	rs882300	7.42834e-10
rs10169218	2	104252121	104252120	104252121	rs10169218	rs10169218	7.63831e-10
rs7570667	2	18938135	18938134	18938135	rs7570667	rs7570667	7.65258e-10
rs7595556	2	167467154	167467153	167467154	rs7595556	rs7595556	7.85257e-10
rs798379	2	16755670	16755669	16755670	rs798379	rs798379	8.0564e-10
rs4280415	2	29636525	29636524	29636525	rs4280415	rs4280415	8.3203e-10
rs1432531	2	182715747	182715746	182715747	rs1432531	rs1432531	8.70293e-10
rs13034655	2	140313430	140313429	140313430	rs13034655	rs13034655	8.80948e-10
rs12997647	2	174045407	174045406	174045407	rs12997647	rs12997647	8.85417e-10
rs17017351	2	79703125	79703124	79703125	rs17017351	rs17017351	8.94726e-10
rs7349190	2	174044423	174044422	174044423	rs7349190	rs7349190	8.97473e-10
rs1999	2	182715495	182715494	182715495	rs1999	rs1999	8.99615e-10
rs10187622	2	188122406	188122405	188122406	rs10187622	rs10187622	9.11531e-10
rs16837822	2	155114871	155114870	155114871	rs16837822	rs16837822	9.39932e-10
rs12987492	2	105520968	105520967	105520968	rs12987492	rs12987492	9.46744e-10
rs17604102	2	153556909	153556908	153556909	rs17604102	rs17604102	9.5169e-10
rs2122961	2	105523959	105523958	105523959	rs2122961	rs2122961	1.01566e-09
rs4413146	2	59459228	59459227	59459228	rs4413146	rs4413146	1.01809e-09
rs11689431	2	20079685	20079684	20079685	rs11689431	rs11689431	1.03316e-09
rs309160	2	136401698	136401697	136401698	rs309160	rs309160	1.05152e-09
rs6714060	2	74063950	74063949	74063950	rs6714060	rs6714060	1.08962e-09
rs6713510	2	226742743	226742742	226742743	rs6713510	rs6713510	1.09072e-09
rs12691581	2	141373425	141373424	141373425	rs12691581	rs12691581	1.10077e-09
rs7560068	2	226028041	226028040	226028041	rs7560068	rs7560068	1.1301e-09
rs6719455	2	155348872	155348871	155348872	rs6719455	rs6719455	1.14781e-09
rs2300486	2	66644908	66644907	66644908	rs2300486	rs2300486	1.16233e-09
rs12474479	2	18940417	18940416	18940417	rs12474479	rs12474479	1.16534e-09
rs953648	2	3992749	3992748	3992749	rs953648	rs953648	1.1814e-09
rs10206876	2	85361576	85361575	85361576	rs10206876	rs10206876	1.18698e-09
rs886263	2	130061272	130061271	130061272	rs886263	rs886263	1.18784e-09
rs7601707	2	129986299	129986298	129986299	rs7601707	rs7601707	1.19503e-09
rs1607420	2	105463951	105463950	105463951	rs1607420	rs1607420	1.21811e-09
rs6547606	2	85341759	85341758	85341759	rs6547606	rs6547606	1.22883e-09
rs11685942	2	69165843	69165842	69165843	rs11685942	rs11685942	1.23223e-09
rs10930333	2	169134479	169134478	169134479	rs10930333	rs10930333	1.23894e-09
rs2943633	2	226763125	226763124	226763125	rs2943633	rs2943633	1.25892e-09
rs1519523	2	136650919	136650918	136650919	rs1519523	rs1519523	1.28371e-09
rs2521930	2	130103644	130103643	130103644	rs2521930	rs2521930	1.29819e-09
rs1965566	2	174118214	174118213	174118214	rs1965566	rs1965566	1.34196e-09
rs4344883	2	127246254	127246253	127246254	rs4344883	rs4344883	1.38771e-09
rs13404452	2	74085759	74085758	74085759	rs13404452	rs13404452	1.44109e-09
rs1347684	2	4130803	4130802	4130803	rs1347684	rs1347684	1.45665e-09
rs1990834	2	16717943	16717942	16717943	rs1990834	rs1990834	1.57567e-09
rs2043229	2	85336514	85336513	85336514	rs2043229	rs2043229	1.60805e-09
rs12478271	2	28288768	28288767	28288768	rs12478271	rs12478271	1.61772e-09
rs4624361	2	35477063	35477062	35477063	rs4624361	rs4624361	1.63727e-09
rs11891674	2	40135468	40135467	40135468	rs11891674	rs11891674	1.64908e-09
rs6760213	2	117903960	117903959	117903960	rs6760213	rs6760213	1.66638e-09
rs6715538	2	54701438	54701437	54701438	rs6715538	rs6715538	1.71232e-09
rs12996055	2	136939928	136939927	136939928	rs12996055	rs12996055	1.73257e-09
rs12623487	2	202688036	202688035	202688036	rs12623487	rs12623487	1.7518e-09
rs2704553	2	130109266	130109265	130109266	rs2704553	rs2704553	1.77228e-09
rs1470513	2	23105915	23105914	23105915	rs1470513	rs1470513	1.80239e-09
rs10153880	2	141081641	141081640	141081641	rs10153880	rs10153880	1.82488e-09
rs7585565	2	169397778	169397777	169397778	rs7585565	rs7585565	1.8787e-09
rs4672552	2	200319416	200319415	200319416	rs4672552	rs4672552	1.88616e-09
rs13017714	2	216036552	216036551	216036552	rs13017714	rs13017714	1.88804e-09
rs7566386	2	167450847	167450846	167450847	rs7566386	rs7566386	1.90196e-09
rs908301	2	85345652	85345651	85345652	rs908301	rs908301	1.94434e-09
rs7589565	2	178990583	178990582	178990583	rs7589565	rs7589565	1.94812e-09
rs12623447	2	104174202	104174201	104174202	rs12623447	rs12623447	1.95294e-09
rs2118769	2	148064281	148064280	148064281	rs2118769	rs2118769	1.97541e-09
rs1348186	2	76041958	76041957	76041958	rs1348186	rs1348186	2.00897e-09
rs7585293	2	235433921	235433920	235433921	rs7585293	rs7585293	2.05715e-09
rs11694767	2	174046190	174046189	174046190	rs11694767	rs11694767	2.09013e-09
rs16829090	2	188103945	188103944	188103945	rs16829090	rs16829090	2.09703e-09
rs2896999	2	127244055	127244054	127244055	rs2896999	rs2896999	2.09754e-09
rs1003757	2	234494608	234494607	234494608	rs1003757	rs1003757	2.10041e-09
rs3181381	2	218631851	218631850	218631851	rs3181381	rs3181381	2.18578e-09
rs10931874	2	200314393	200314392	200314393	rs10931874	rs10931874	2.20027e-09
rs7566782	2	167454405	167454404	167454405	rs7566782	rs7566782	2.23708e-09
rs3754689	2	136307216	136307215	136307216	rs3754689	rs3754689	2.27018e-09
rs16847152	2	212444639	212444638	212444639	rs16847152	rs16847152	2.42231e-09
rs7355681	2	85764850	85764849	85764850	rs7355681	rs7355681	2.42332e-09
rs6759214	2	127244403	127244402	127244403	rs6759214	rs6759214	2.48547e-09
rs6546731	2	71970441	71970440	71970441	rs6546731	rs6546731	2.48704e-09
rs10204252	2	85361168	85361167	85361168	rs10204252	rs10204252	2.59411e-09
rs17401154	2	153391842	153391841	153391842	rs17401154	rs17401154	2.6238e-09
rs6724909	2	153129964	153129963	153129964	rs6724909	rs6724909	2.66098e-09
rs6547150	2	77634007	77634006	77634007	rs6547150	rs6547150	2.6841e-09
rs12328529	2	115512842	115512841	115512842	rs12328529	rs12328529	2.75806e-09
rs34494112	2	238218773	238218772	238218773	rs34494112	rs34494112	2.81188e-09
rs1991738	2	85342791	85342790	85342791	rs1991738	rs1991738	2.82031e-09
rs13398007	2	21322841	21322840	21322841	rs13398007	rs13398007	2.82991e-09
rs10210850	2	127243570	127243569	127243570	rs10210850	rs10210850	2.84005e-09
rs10933566	2	240641787	240641786	240641787	rs10933566	rs10933566	2.94672e-09
rs2356709	2	172003038	172003037	172003038	rs2356709	rs2356709	2.96279e-09
rs1114337	2	161624989	161624988	161624989	rs1114337	rs1114337	3.00914e-09
rs12615624	2	136438073	136438072	136438073	rs12615624	rs12615624	3.03611e-09
rs3769825	2	201819625	201819624	201819625	rs3769825	rs3769825	3.05095e-09
rs1530559	2	135472099	135472098	135472099	rs1530559	rs1530559	3.05874e-09
rs10202096	2	28449821	28449820	28449821	rs10202096	rs10202096	3.09206e-09
rs1397704	2	167521560	167521559	167521560	rs1397704	rs1397704	3.15992e-09
rs34851613	2	238221206	238221205	238221206	rs34851613	rs34851613	3.24312e-09
rs4334457	2	186292206	186292205	186292206	rs4334457	rs4334457	3.27504e-09
rs7557760	2	148082035	148082034	148082035	rs7557760	rs7557760	3.31199e-09
rs16983249	2	17195707	17195706	17195707	rs16983249	rs16983249	3.32302e-09
rs2059691	2	179010130	179010129	179010130	rs2059691	rs2059691	3.37367e-09
rs7564190	2	186079577	186079576	186079577	rs7564190	rs7564190	3.53257e-09
rs4832175	2	85523999	85523998	85523999	rs4832175	rs4832175	3.60496e-09
rs17483876	2	48939903	48939902	48939903	rs17483876	rs17483876	3.66671e-09
rs17007740	2	122913437	122913436	122913437	rs17007740	rs17007740	3.68589e-09
rs309137	2	136482421	136482420	136482421	rs309137	rs309137	3.74195e-09
rs1358443	2	229290648	229290647	229290648	rs1358443	rs1358443	3.77984e-09
rs11684559	2	174109884	174109883	174109884	rs11684559	rs11684559	3.84172e-09
rs4571069	2	104232578	104232577	104232578	rs4571069	rs4571069	3.87644e-09
rs562370	2	136999489	136999488	136999489	rs562370	rs562370	3.94025e-09
rs41403	2	72272197	72272196	72272197	rs41403	rs41403	3.98931e-09
rs16825257	2	229263734	229263733	229263734	rs16825257	rs16825257	4.00282e-09
rs17389107	2	18361502	18361501	18361502	rs17389107	rs17389107	4.00289e-09
rs2854725	2	21091291	21091290	21091291	rs2854725	rs2854725	4.14847e-09
rs1160638	2	158593765	158593764	158593765	rs1160638	rs1160638	4.14961e-09
rs16830412	2	152398850	152398849	152398850	rs16830412	rs16830412	4.17941e-09
rs4461221	2	155131681	155131680	155131681	rs4461221	rs4461221	4.32592e-09
rs3795847	2	133591618	133591617	133591618	rs3795847	rs3795847	4.34679e-09
rs7594431	2	28440555	28440554	28440555	rs7594431	rs7594431	4.37534e-09
rs1406422	2	51545910	51545909	51545910	rs1406422	rs1406422	4.56705e-09
rs6713632	2	181782243	181782242	181782243	rs6713632	rs6713632	4.6031e-09
rs4672798	2	216953189	216953188	216953189	rs4672798	rs4672798	4.64416e-09
rs1155818	2	223608748	223608747	223608748	rs1155818	rs1155818	4.77306e-09
rs13395686	2	136571458	136571457	136571458	rs13395686	rs13395686	4.78028e-09
rs11681211	2	179403482	179403481	179403482	rs11681211	rs11681211	4.86201e-09
rs10179730	2	188118596	188118595	188118596	rs10179730	rs10179730	4.96485e-09
rs4257390	2	233637754	233637753	233637754	rs4257390	rs4257390	5.15353e-09
rs1374453	2	23098988	23098987	23098988	rs1374453	rs1374453	5.20121e-09
rs12619380	2	208394655	208394654	208394655	rs12619380	rs12619380	5.21497e-09
rs4327215	2	34382521	34382520	34382521	rs4327215	rs4327215	5.2945e-09
rs13025498	2	195264460	195264459	195264460	rs13025498	rs13025498	5.3179e-09
rs919868	2	174033151	174033150	174033151	rs919868	rs919868	5.50526e-09
rs12466137	2	23101386	23101385	23101386	rs12466137	rs12466137	5.52726e-09
rs35079344	2	238219456	238219455	238219456	rs35079344	rs35079344	5.57679e-09
rs12693958	2	202670203	202670202	202670203	rs12693958	rs12693958	5.57687e-09
rs1529413	2	235439780	235439779	235439780	rs1529413	rs1529413	5.58022e-09
rs10199250	2	2948228	2948227	2948228	rs10199250	rs10199250	5.59053e-09
rs11126631	2	77798089	77798088	77798089	rs11126631	rs11126631	5.78933e-09
rs6748072	2	202689132	202689131	202689132	rs6748072	rs6748072	5.81454e-09
rs4971827	2	52549258	52549257	52549258	rs4971827	rs4971827	6.04225e-09
rs1541716	2	161636936	161636935	161636936	rs1541716	rs1541716	6.07968e-09
rs1434519	2	232142005	232142004	232142005	rs1434519	rs1434519	6.08268e-09
rs41409	2	72263258	72263257	72263258	rs41409	rs41409	6.16375e-09
rs12712790	2	23100960	23100959	23100960	rs12712790	rs12712790	6.24783e-09
rs7586406	2	32781623	32781622	32781623	rs7586406	rs7586406	6.36991e-09
rs2704533	2	130071910	130071909	130071910	rs2704533	rs2704533	6.65259e-09
rs12474275	2	241224034	241224033	241224034	rs12474275	rs12474275	6.76075e-09
rs7600415	2	229486913	229486912	229486913	rs7600415	rs7600415	6.81402e-09
rs13015737	2	165703867	165703866	165703867	rs13015737	rs13015737	6.8613e-09
rs13410502	2	195393316	195393315	195393316	rs13410502	rs13410502	6.87929e-09
rs17039771	2	122795189	122795188	122795189	rs17039771	rs17039771	6.9211e-09
rs895767	2	223731540	223731539	223731540	rs895767	rs895767	6.9798e-09
rs12463908	2	121187441	121187440	121187441	rs12463908	rs12463908	7.00317e-09
rs6432736	2	150933305	150933304	150933305	rs6432736	rs6432736	7.01161e-09
rs1025832	2	141072424	141072423	141072424	rs1025832	rs1025832	7.12668e-09
rs12465233	2	179437586	179437585	179437586	rs12465233	rs12465233	7.15794e-09
rs12466324	2	105527571	105527570	105527571	rs12466324	rs12466324	7.17761e-09
rs6743800	2	76035644	76035643	76035644	rs6743800	rs6743800	7.19546e-09
rs6430004	2	143610046	143610045	143610046	rs6430004	rs6430004	7.24953e-09
rs4673239	2	203439099	203439098	203439099	rs4673239	rs4673239	7.25755e-09
rs964327	2	179952722	179952721	179952722	rs964327	rs964327	7.33474e-09
rs6758822	2	67810327	67810326	67810327	rs6758822	rs6758822	7.40871e-09
rs10185455	2	153197209	153197208	153197209	rs10185455	rs10185455	7.51993e-09
rs1446646	2	199952114	199952113	199952114	rs1446646	rs1446646	7.52117e-09
rs13032026	2	18383338	18383337	18383338	rs13032026	rs13032026	7.96689e-09
rs10210380	2	192739653	192739652	192739653	rs10210380	rs10210380	8.21048e-09
rs2139990	2	139084859	139084858	139084859	rs2139990	rs2139990	8.41373e-09
rs4662959	2	130033401	130033400	130033401	rs4662959	rs4662959	8.42748e-09
rs10184938	2	9830457	9830456	9830457	rs10184938	rs10184938	8.46175e-09
rs1542601	2	102990620	102990619	102990620	rs1542601	rs1542601	8.60239e-09
rs12612384	2	139122859	139122858	139122859	rs12612384	rs12612384	9.0358e-09
rs7587634	2	18369733	18369732	18369733	rs7587634	rs7587634	9.41878e-09
rs2278481	2	20762040	20703892	20703893	rs2278481	rs2278481	9.48701e-09
rs10865499	2	28588846	28588845	28588846	rs10865499	rs10865499	9.85834e-09
rs4637064	2	28289812	28289811	28289812	rs4637064	rs4637064	9.96425e-09
rs10929675	2	10623090	10623089	10623090	rs10929675	rs10929675	9.96688e-09
rs4669507	2	10000460	10000459	10000460	rs4669507	rs4669507	1.01203e-08
rs10497526	2	179393084	179393083	179393084	rs10497526	rs10497526	1.03536e-08
rs3732114	2	10629729	10629728	10629729	rs3732114	rs3732114	1.04817e-08
rs16836440	2	154872337	154872336	154872337	rs16836440	rs16836440	1.04991e-08
rs2720100	2	237255078	237255077	237255078	rs2720100	rs2720100	1.0773e-08
rs12617480	2	130030405	130030404	130030405	rs12617480	rs12617480	1.07797e-08
rs969536	2	68048683	68048682	68048683	rs969536	rs969536	1.11845e-08
rs17017379	2	79718410	79718409	79718410	rs17017379	rs17017379	1.16491e-08
rs587913	2	4454758	4454757	4454758	rs587913	rs587913	1.16573e-08
rs2968624	2	36015981	36015980	36015981	rs2968624	rs2968624	1.18402e-08
rs13023671	2	114451658	114451657	114451658	rs13023671	rs13023671	1.21842e-08
rs41393	2	72278800	72278799	72278800	rs41393	rs41393	1.22761e-08
rs10933273	2	229605276	229605275	229605276	rs10933273	rs10933273	1.23075e-08
rs13020845	2	181695798	181695797	181695798	rs13020845	rs13020845	1.25344e-08
rs1722405	2	16732512	16732511	16732512	rs1722405	rs1722405	1.26173e-08
rs1045597	2	10629432	10629431	10629432	rs1045597	rs1045597	1.28687e-08
rs3732111	2	10701942	10701941	10701942	rs3732111	rs3732111	1.28687e-08
rs1023588	2	10713632	10713631	10713632	rs1023588	rs1023588	1.28687e-08
rs13425924	2	179859800	179859799	179859800	rs13425924	rs13425924	1.30791e-08
rs1813595	2	169136015	169136014	169136015	rs1813595	rs1813595	1.31882e-08
rs1869368	2	169137466	169137465	169137466	rs1869368	rs1869368	1.31882e-08
rs4848641	2	121320054	121320053	121320054	rs4848641	rs4848641	1.32906e-08
rs6545073	2	48923473	48923472	48923473	rs6545073	rs6545073	1.33507e-08
rs1034646	2	130079730	130079729	130079730	rs1034646	rs1034646	1.33702e-08
rs6726692	2	105527038	105527037	105527038	rs6726692	rs6726692	1.34515e-08
rs9332975	2	31603921	31603920	31603921	rs9332975	rs9332975	1.34654e-08
rs6733161	2	10686049	10686048	10686049	rs6733161	rs6733161	1.34961e-08
rs28719981	2	238221809	238221808	238221809	rs28719981	rs28719981	1.37261e-08
rs7580389	2	140470372	140470371	140470372	rs7580389	rs7580389	1.42172e-08
rs17203016	2	207963763	207963762	207963763	rs17203016	rs17203016	1.44388e-08
rs10932906	2	221781483	221781482	221781483	rs10932906	rs10932906	1.45142e-08
rs3731586	2	31602532	31602531	31602532	rs3731586	rs3731586	1.51367e-08
rs2704555	2	130101520	130101519	130101520	rs2704555	rs2704555	1.52128e-08
rs1487033	2	77790113	77790112	77790113	rs1487033	rs1487033	1.53489e-08
rs12477393	2	154807783	154807782	154807783	rs12477393	rs12477393	1.5484e-08
rs896754	2	11038525	11038524	11038525	rs896754	rs896754	1.55583e-08
rs2193230	2	217343391	217343390	217343391	rs2193230	rs2193230	1.58269e-08
rs1521756	2	139126118	139126117	139126118	rs1521756	rs1521756	1.61269e-08
rs7576755	2	148026950	148026949	148026950	rs7576755	rs7576755	1.62412e-08
rs4832176	2	85526379	85526378	85526379	rs4832176	rs4832176	1.63171e-08
rs17017378	2	79717878	79717877	79717878	rs17017378	rs17017378	1.63759e-08
rs17648900	2	78988857	78988856	78988857	rs17648900	rs17648900	1.65904e-08
rs4849561	2	117990472	117990471	117990472	rs4849561	rs4849561	1.66135e-08
rs7594951	2	31645297	31645296	31645297	rs7594951	rs7594951	1.66326e-08
rs875429	2	105545247	105545246	105545247	rs875429	rs875429	1.70616e-08
rs7568535	2	75312652	75312651	75312652	rs7568535	rs7568535	1.72128e-08
rs2888479	2	217848149	217848148	217848149	rs2888479	rs2888479	1.74159e-08
rs2191508	2	195375221	195375220	195375221	rs2191508	rs2191508	1.74668e-08
rs1882238	2	67204987	67204986	67204987	rs1882238	rs1882238	1.75126e-08
rs1542678	2	77796893	77796892	77796893	rs1542678	rs1542678	1.75305e-08
rs925825	2	189456891	189456890	189456891	rs925825	rs925825	1.76159e-08
rs12998067	2	180012156	180012155	180012156	rs12998067	rs12998067	1.76703e-08
rs6712599	2	23561271	23561270	23561271	rs6712599	rs6712599	1.76852e-08
rs6543302	2	105457435	105457434	105457435	rs6543302	rs6543302	1.7759e-08
rs1107004	2	156906158	156906157	156906158	rs1107004	rs1107004	1.86693e-08
rs1884722	2	31601711	31601710	31601711	rs1884722	rs1884722	1.87371e-08
rs10171250	2	225990017	225990016	225990017	rs10171250	rs10171250	1.87608e-08
rs17033293	2	45348647	45348646	45348647	rs17033293	rs17033293	1.91907e-08
rs1031293	2	206938066	206938065	206938066	rs1031293	rs1031293	1.98191e-08
rs10931342	2	153430113	153430112	153430113	rs10931342	rs10931342	1.991e-08
rs1107005	2	156906177	156906176	156906177	rs1107005	rs1107005	1.9933e-08
rs4075171	2	104211588	104211587	104211588	rs4075171	rs4075171	1.99995e-08
rs10496583	2	122835383	122835382	122835383	rs10496583	rs10496583	2.02483e-08
rs13420598	2	231337122	231337121	231337122	rs13420598	rs13420598	2.05557e-08
rs13022712	2	222793077	222793076	222793077	rs13022712	rs13022712	2.08975e-08
rs7589059	2	203021883	203021882	203021883	rs7589059	rs7589059	2.09754e-08
rs17007488	2	122768245	122768244	122768245	rs17007488	rs17007488	2.10865e-08
rs7572009	2	153638206	153638205	153638206	rs7572009	rs7572009	2.20814e-08
rs6747756	2	203023857	203023856	203023857	rs6747756	rs6747756	2.21566e-08
rs16842899	2	210019172	210019171	210019172	rs16842899	rs16842899	2.24236e-08
rs11687017	2	71942269	71942268	71942269	rs11687017	rs11687017	2.24533e-08
rs309125	2	136360025	136360024	136360025	rs309125	rs309125	2.24582e-08
rs3754838	2	31661804	31661803	31661804	rs3754838	rs3754838	2.24944e-08
rs11690664	2	30208379	30208378	30208379	rs11690664	rs11690664	2.26801e-08
rs7594816	2	10695238	10695237	10695238	rs7594816	rs7594816	2.30742e-08
rs7608940	2	59365454	59365453	59365454	rs7608940	rs7608940	2.30965e-08
rs2667160	2	195676355	195676354	195676355	rs2667160	rs2667160	2.317e-08
rs4668521	2	7161780	7161779	7161780	rs4668521	rs4668521	2.3587e-08
rs7597183	2	79680782	79680781	79680782	rs7597183	rs7597183	2.40961e-08
rs11563178	2	51548319	51548318	51548319	rs11563178	rs11563178	2.41776e-08
rs12466028	2	122774835	122774834	122774835	rs12466028	rs12466028	2.42397e-08
rs16845639	2	161673810	161673809	161673810	rs16845639	rs16845639	2.45318e-08
rs1439829	2	4895636	4895635	4895636	rs1439829	rs1439829	2.45815e-08
rs7585432	2	237291473	237291472	237291473	rs7585432	rs7585432	2.4833e-08
rs6750664	2	231350715	231350714	231350715	rs6750664	rs6750664	2.49595e-08
rs1006154	2	80404975	80404974	80404975	rs1006154	rs1006154	2.60156e-08
rs2357266	2	9841838	9841837	9841838	rs2357266	rs2357266	2.60395e-08
rs12693542	2	190154093	190154092	190154093	rs12693542	rs12693542	2.60433e-08
rs2042116	2	34362834	34362833	34362834	rs2042116	rs2042116	2.67049e-08
rs3771504	2	70565513	70565512	70565513	rs3771504	rs3771504	2.68142e-08
rs10203724	2	102054590	102054589	102054590	rs10203724	rs10203724	2.73374e-08
rs3792133	2	99583881	99583880	99583881	rs3792133	rs3792133	2.73479e-08
rs1882558	2	49101241	49101240	49101241	rs1882558	rs1882558	2.75545e-08
rs1722409	2	16792136	16792135	16792136	rs1722409	rs1722409	2.85983e-08
rs7579999	2	99224102	99224101	99224102	rs7579999	rs7579999	2.87127e-08
rs13035276	2	181776772	181776771	181776772	rs13035276	rs13035276	2.94215e-08
rs11676719	2	178647774	178647773	178647774	rs11676719	rs11676719	2.97603e-08
rs4141635	2	178992258	178992257	178992258	rs4141635	rs4141635	2.981e-08
rs935865	2	175354083	175354082	175354083	rs935865	rs935865	3.00499e-08
rs309172	2	136390498	136390497	136390498	rs309172	rs309172	3.01789e-08
rs16825222	2	218358857	218358856	218358857	rs16825222	rs16825222	3.06441e-08
rs11900908	2	141180749	141180748	141180749	rs11900908	rs11900908	3.12518e-08
rs6431548	2	238164950	238164949	238164950	rs6431548	rs6431548	3.25403e-08
rs6707223	2	2483840	2483839	2483840	rs6707223	rs6707223	3.25884e-08
rs13011836	2	179949015	179949014	179949015	rs13011836	rs13011836	3.39626e-08
rs3791298	2	134880229	134880228	134880229	rs3791298	rs3791298	3.3964e-08
rs17019063	2	4387255	4387254	4387255	rs17019063	rs17019063	3.39974e-08
rs1347081	2	182711611	182711610	182711611	rs1347081	rs1347081	3.4674e-08
rs11688999	2	237417181	237417180	237417181	rs11688999	rs11688999	3.50532e-08
rs7557372	2	121315238	121315237	121315238	rs7557372	rs7557372	3.55592e-08
rs6431876	2	7486855	7486854	7486855	rs6431876	rs6431876	3.60361e-08
rs6752959	2	104187565	104187564	104187565	rs6752959	rs6752959	3.6335e-08
rs6543306	2	105492345	105492344	105492345	rs6543306	rs6543306	3.68704e-08
rs6705512	2	37556727	37556726	37556727	rs6705512	rs6705512	3.68832e-08
rs11884246	2	218594044	218594043	218594044	rs11884246	rs11884246	3.69339e-08
rs934045	2	218615233	218615232	218615233	rs934045	rs934045	3.72665e-08
rs2098386	2	37309536	37309535	37309536	rs2098386	rs2098386	3.803e-08
rs16842843	2	209937631	209937630	209937631	rs16842843	rs16842843	3.82989e-08
rs2166440	2	233467399	233467398	233467399	rs2166440	rs2166440	3.86909e-08
rs2593719	2	144309631	144309630	144309631	rs2593719	rs2593719	3.88289e-08
rs2704568	2	130057225	130057224	130057225	rs2704568	rs2704568	3.92937e-08
rs17706564	2	139705284	139705283	139705284	rs17706564	rs17706564	3.9629e-08
rs16866690	2	179867673	179867672	179867673	rs16866690	rs16866690	4.03066e-08
rs9679452	2	186167148	186167147	186167148	rs9679452	rs9679452	4.11405e-08
rs888425	2	186174695	186174694	186174695	rs888425	rs888425	4.11405e-08
rs6715692	2	182903926	182903925	182903926	rs6715692	rs6715692	4.12005e-08
rs2309615	2	99265430	99265429	99265430	rs2309615	rs2309615	4.13312e-08
rs2712180	2	217340667	217340666	217340667	rs2712180	rs2712180	4.15009e-08
rs4668809	2	13603158	13603157	13603158	rs4668809	rs4668809	4.18108e-08
rs1922625	2	99280430	99280429	99280430	rs1922625	rs1922625	4.21286e-08
rs2310938	2	121181700	121181699	121181700	rs2310938	rs2310938	4.27598e-08
rs4073363	2	233637789	233637788	233637789	rs4073363	rs4073363	4.27609e-08
rs1568261	2	105506584	105506583	105506584	rs1568261	rs1568261	4.27971e-08
rs13426368	2	105483374	105483373	105483374	rs13426368	rs13426368	4.34133e-08
rs12988770	2	33794422	33794421	33794422	rs12988770	rs12988770	4.38114e-08
rs1437396	2	55358960	55358959	55358960	rs1437396	rs1437396	4.38831e-08
rs12997689	2	174045554	174045553	174045554	rs12997689	rs12997689	4.46471e-08
rs4848101	2	121181220	121181219	121181220	rs4848101	rs4848101	4.47109e-08
rs4907276	2	95754836	95754835	95754836	rs4907276	rs4907276	4.48329e-08
rs17367160	2	123369667	123369666	123369667	rs17367160	rs17367160	4.50529e-08
rs10497104	2	153116322	153116321	153116322	rs10497104	rs10497104	4.50824e-08
rs13416248	2	70834961	70834960	70834961	rs13416248	rs13416248	4.51026e-08
rs4668723	2	11427085	11427084	11427085	rs4668723	rs4668723	4.63824e-08
rs17041883	2	111626213	111626212	111626213	rs17041883	rs17041883	4.65237e-08
rs4344879	2	191984437	191984436	191984437	rs4344879	rs4344879	4.71342e-08
rs4671535	2	63924736	63924735	63924736	rs4671535	rs4671535	4.77761e-08
rs10490012	2	234508233	234508232	234508233	rs10490012	rs10490012	4.79574e-08
rs17022845	2	99635442	99635441	99635442	rs17022845	rs17022845	4.79695e-08
rs6435156	2	203133720	203133719	203133720	rs6435156	rs6435156	4.87131e-08
rs1010028	2	175127206	175127205	175127206	rs1010028	rs1010028	4.87624e-08
rs12691557	2	141186381	141186380	141186381	rs12691557	rs12691557	4.89378e-08
rs1010027	2	175127115	175127114	175127115	rs1010027	rs1010027	4.9025e-08
rs6752616	2	212243898	212243897	212243898	rs6752616	rs6752616	4.96539e-08
rs6709515	2	103119462	103119461	103119462	rs6709515	rs6709515	5.01244e-08
rs10191917	2	103317007	103317006	103317007	rs10191917	rs10191917	5.09732e-08
rs7575563	2	35958437	35958436	35958437	rs7575563	rs7575563	5.11588e-08
rs7588090	2	229756507	229756506	229756507	rs7588090	rs7588090	5.14892e-08
rs6706397	2	181680045	181680044	181680045	rs6706397	rs6706397	5.16347e-08
rs12623842	2	191998183	191998182	191998183	rs12623842	rs12623842	5.17623e-08
rs2289470	2	134930729	134930728	134930729	rs2289470	rs2289470	5.23335e-08
rs2271760	2	180019452	180019451	180019452	rs2271760	rs2271760	5.24981e-08
rs11677389	2	50556449	50556448	50556449	rs11677389	rs11677389	5.3151e-08
rs3768984	2	100917419	100917418	100917419	rs3768984	rs3768984	5.34925e-08
rs6750277	2	231588552	231588551	231588552	rs6750277	rs6750277	5.42286e-08
rs6716724	2	11428399	11428398	11428399	rs6716724	rs6716724	5.47823e-08
rs1380893	2	164319274	164319273	164319274	rs1380893	rs1380893	5.49645e-08
rs10176032	2	225604258	225604257	225604258	rs10176032	rs10176032	5.57039e-08
rs10177224	2	69832794	69832793	69832794	rs10177224	rs10177224	5.57048e-08
rs7596320	2	202630910	202630909	202630910	rs7596320	rs7596320	5.65918e-08
rs17033163	2	67255538	67255537	67255538	rs17033163	rs17033163	5.70847e-08
rs7567462	2	99247660	99247659	99247660	rs7567462	rs7567462	5.71388e-08
rs7599843	2	99252280	99252279	99252280	rs7599843	rs7599843	5.71388e-08
rs12468403	2	123136599	123136598	123136599	rs12468403	rs12468403	5.72024e-08
rs715054	2	123139767	123139766	123139767	rs715054	rs715054	5.72024e-08
rs744027	2	71979928	71979927	71979928	rs744027	rs744027	5.77041e-08
rs7572011	2	104215176	104215175	104215176	rs7572011	rs7572011	5.80695e-08
rs13391857	2	169225127	169225126	169225127	rs13391857	rs13391857	5.83768e-08
rs7586287	2	191177773	191177772	191177773	rs7586287	rs7586287	5.95415e-08
rs10167380	2	18455232	18455231	18455232	rs10167380	rs10167380	5.96632e-08
rs4583515	2	48030991	48030990	48030991	rs4583515	rs4583515	5.99171e-08
rs1257344	2	144314902	144314901	144314902	rs1257344	rs1257344	6.04995e-08
rs13400937	2	79718431	79718430	79718431	rs13400937	rs13400937	6.16244e-08
rs13019811	2	174035877	174035876	174035877	rs13019811	rs13019811	6.1785e-08
rs312028	2	21314332	21314331	21314332	rs312028	rs312028	6.34325e-08
rs6433573	2	176784287	176784286	176784287	rs6433573	rs6433573	6.40029e-08
rs10167506	2	139128226	139128225	139128226	rs10167506	rs10167506	6.42831e-08
rs3791334	2	113658240	113658239	113658240	rs3791334	rs3791334	6.57733e-08
rs11904439	2	31468404	31468403	31468404	rs11904439	rs11904439	6.61688e-08
rs1196291	2	182560527	182560526	182560527	rs1196291	rs1196291	6.73481e-08
rs2075375	2	63134194	63134193	63134194	rs2075375	rs2075375	6.76432e-08
rs4894030	2	179169467	179169466	179169467	rs4894030	rs4894030	6.88603e-08
rs2271768	2	191981178	191981177	191981178	rs2271768	rs2271768	6.94492e-08
rs2176805	2	140346434	140346433	140346434	rs2176805	rs2176805	7.08293e-08
rs2579824	2	124635644	124635643	124635644	rs2579824	rs2579824	7.21447e-08
rs4853948	2	2925053	2925052	2925053	rs4853948	rs4853948	7.24396e-08
rs11677588	2	11107300	11107299	11107300	rs11677588	rs11677588	7.28708e-08
rs11679657	2	182891356	182891355	182891356	rs11679657	rs11679657	7.30625e-08
rs6722462	2	166639772	166639771	166639772	rs6722462	rs6722462	7.30743e-08
rs848504	2	36508898	36508897	36508898	rs848504	rs848504	7.32731e-08
rs1369256	2	153702054	153702053	153702054	rs1369256	rs1369256	7.42084e-08
rs1153738	2	182571634	182571633	182571634	rs1153738	rs1153738	7.54246e-08
rs1515896	2	182684453	182684452	182684453	rs1515896	rs1515896	7.54863e-08
rs6726747	2	18412225	18412224	18412225	rs6726747	rs6726747	7.55284e-08
rs12712211	2	105503146	105503145	105503146	rs12712211	rs12712211	7.57538e-08
rs6747984	2	34850876	34850875	34850876	rs6747984	rs6747984	7.57664e-08
rs7595922	2	15883079	15883078	15883079	rs7595922	rs7595922	7.67768e-08
rs934995	2	224026783	224026782	224026783	rs934995	rs934995	7.69369e-08
rs6718596	2	86387062	86387061	86387062	rs6718596	rs6718596	7.69559e-08
rs11126509	2	76320409	76320408	76320409	rs11126509	rs11126509	7.80519e-08
rs11680360	2	46187558	46187557	46187558	rs11680360	rs11680360	8.03914e-08
rs4670230	2	38099220	38099219	38099220	rs4670230	rs4670230	8.1638e-08
rs10490359	2	32002977	32002976	32002977	rs10490359	rs10490359	8.22433e-08
rs4675259	2	202655116	202655115	202655116	rs4675259	rs4675259	8.22721e-08
rs11682000	2	73020093	73020092	73020093	rs11682000	rs11682000	8.22776e-08
rs2377510	2	149645013	149645012	149645013	rs2377510	rs2377510	8.23196e-08
rs12614265	2	47344246	47344245	47344246	rs12614265	rs12614265	8.23867e-08
rs12620978	2	76328120	76328119	76328120	rs12620978	rs12620978	8.30505e-08
rs13020508	2	179866169	179866168	179866169	rs13020508	rs13020508	8.35133e-08
rs4280434	2	11429488	11429487	11429488	rs4280434	rs4280434	8.48371e-08
rs13425632	2	228197428	228197427	228197428	rs13425632	rs13425632	8.48509e-08
rs16829329	2	188435079	188435078	188435079	rs16829329	rs16829329	8.58087e-08
rs11887657	2	187981196	187981195	187981196	rs11887657	rs11887657	8.68746e-08
rs12994524	2	164428445	164428444	164428445	rs12994524	rs12994524	8.77828e-08
rs1569193	2	51574204	51574203	51574204	rs1569193	rs1569193	8.78155e-08
rs11685147	2	200321156	200321155	200321156	rs11685147	rs11685147	8.85875e-08
rs6531100	2	18479960	18479959	18479960	rs6531100	rs6531100	8.8643e-08
rs13400473	2	13309764	13309763	13309764	rs13400473	rs13400473	8.89858e-08
rs10497365	2	170944776	170944775	170944776	rs10497365	rs10497365	8.92435e-08
rs436323	2	141194938	141194937	141194938	rs436323	rs436323	8.92747e-08
rs13017295	2	204685859	204685858	204685859	rs13017295	rs13017295	8.92836e-08
rs11688656	2	41133295	41133294	41133295	rs11688656	rs11688656	9.14876e-08
rs2720107	2	237250107	237250106	237250107	rs2720107	rs2720107	9.25849e-08
rs4848440	2	117891484	117891483	117891484	rs4848440	rs4848440	9.32788e-08
rs10196143	2	152307475	152307474	152307475	rs10196143	rs10196143	9.3477e-08
rs735552	2	234502005	234502004	234502005	rs735552	rs735552	9.38379e-08
rs1459262	2	71952948	71952947	71952948	rs1459262	rs1459262	9.40571e-08
rs2033335	2	79720116	79720115	79720116	rs2033335	rs2033335	9.41488e-08
rs13397894	2	218631186	218631185	218631186	rs13397894	rs13397894	9.48988e-08
rs7561262	2	218623069	218623068	218623069	rs7561262	rs7561262	9.53361e-08
rs11885062	2	31818042	31818041	31818042	rs11885062	rs11885062	9.56556e-08
rs7596646	2	22504335	22504334	22504335	rs7596646	rs7596646	9.61062e-08
rs7559920	2	153646911	153646910	153646911	rs7559920	rs7559920	9.61144e-08
rs13024195	2	37552096	37552095	37552096	rs13024195	rs13024195	9.63783e-08
rs10496562	2	121186435	121186434	121186435	rs10496562	rs10496562	9.65377e-08
rs821147	2	174221183	174221182	174221183	rs821147	rs821147	9.71802e-08
rs7572865	2	130146116	130146115	130146116	rs7572865	rs7572865	9.74616e-08
rs16987157	2	19910704	19910703	19910704	rs16987157	rs16987157	9.76147e-08
rs11894180	2	41327892	41327891	41327892	rs11894180	rs11894180	9.76887e-08
rs13010732	2	129143795	129143794	129143795	rs13010732	rs13010732	9.85214e-08
rs11890836	2	79707435	79707434	79707435	rs11890836	rs11890836	1.00479e-07
rs1516913	2	18394980	18394979	18394980	rs1516913	rs1516913	1.02649e-07
rs17639139	2	206141570	206141569	206141570	rs17639139	rs17639139	1.03009e-07
rs10182274	2	203759254	203759253	203759254	rs10182274	rs10182274	1.03051e-07
rs6542573	2	120703342	120703341	120703342	rs6542573	rs6542573	1.03157e-07
rs6730152	2	153497637	153497636	153497637	rs6730152	rs6730152	1.03349e-07
rs11689614	2	18383215	18383214	18383215	rs11689614	rs11689614	1.03382e-07
rs6741941	2	117914369	117914368	117914369	rs6741941	rs6741941	1.05229e-07
rs7603317	2	134293725	134293724	134293725	rs7603317	rs7603317	1.05387e-07
rs6748661	2	195391085	195391084	195391085	rs6748661	rs6748661	1.05743e-07
rs4374407	2	373458	373457	373458	rs4374407	rs4374407	1.05887e-07
rs4663599	2	236071652	236071651	236071652	rs4663599	rs4663599	1.05967e-07
rs12617874	2	23178614	23178613	23178614	rs12617874	rs12617874	1.062e-07
rs4673222	2	202610155	202610154	202610155	rs4673222	rs4673222	1.06548e-07
rs13416937	2	74078942	74078941	74078942	rs13416937	rs13416937	1.07036e-07
rs4665746	2	25084174	25084173	25084174	rs4665746	rs4665746	1.08075e-07
rs11674480	2	9832202	9832201	9832202	rs11674480	rs11674480	1.086e-07
rs10460358	2	172004040	172004039	172004040	rs10460358	rs10460358	1.09083e-07
rs4669238	2	8063449	8063448	8063449	rs4669238	rs4669238	1.0991e-07
rs1919419	2	51564037	51564036	51564037	rs1919419	rs1919419	1.10404e-07
rs1515114	2	226806631	226806630	226806631	rs1515114	rs1515114	1.11788e-07
rs4667702	2	164338308	164338307	164338308	rs4667702	rs4667702	1.13593e-07
rs12479404	2	130143637	130143636	130143637	rs12479404	rs12479404	1.16314e-07
rs9309137	2	46865338	46865337	46865338	rs9309137	rs9309137	1.16975e-07
rs1588477	2	13809543	13809542	13809543	rs1588477	rs1588477	1.18503e-07
rs3982819	2	114027983	114027982	114027983	rs3982819	rs3982819	1.20436e-07
rs13421916	2	18457816	18457815	18457816	rs13421916	rs13421916	1.21795e-07
rs4671198	2	67812687	67812686	67812687	rs4671198	rs4671198	1.21832e-07
rs1022360	2	179980731	179980730	179980731	rs1022360	rs1022360	1.22336e-07
rs578935	2	136927461	136927460	136927461	rs578935	rs578935	1.23799e-07
rs2678301	2	153107840	153107839	153107840	rs2678301	rs2678301	1.23827e-07
rs13026888	2	191958813	191958812	191958813	rs13026888	rs13026888	1.24443e-07
rs1878614	2	191964065	191964064	191964065	rs1878614	rs1878614	1.24443e-07
rs10187018	2	203597103	203597102	203597103	rs10187018	rs10187018	1.26931e-07
rs6721647	2	20487907	20487906	20487907	rs6721647	rs6721647	1.27371e-07
rs10804410	2	241235552	241235551	241235552	rs10804410	rs10804410	1.27624e-07
rs13022065	2	195393999	195393998	195393999	rs13022065	rs13022065	1.27923e-07
rs6734591	2	58510296	58510295	58510296	rs6734591	rs6734591	1.2986e-07
rs2192661	2	58518492	58518491	58518492	rs2192661	rs2192661	1.2986e-07
rs2321300	2	134298552	134298551	134298552	rs2321300	rs2321300	1.32024e-07
rs2175149	2	231585451	231585450	231585451	rs2175149	rs2175149	1.32931e-07
rs7577931	2	75400051	75400050	75400051	rs7577931	rs7577931	1.34078e-07
rs1955369	2	68110902	68110901	68110902	rs1955369	rs1955369	1.35453e-07
rs2029770	2	238225988	238225987	238225988	rs2029770	rs2029770	1.3713e-07
rs16841575	2	139539529	139539528	139539529	rs16841575	rs16841575	1.38399e-07
rs873215	2	25112129	25112128	25112129	rs873215	rs873215	1.3854e-07
rs893589	2	25112946	25112945	25112946	rs893589	rs893589	1.3854e-07
rs17476649	2	17126311	17126310	17126311	rs17476649	rs17476649	1.38801e-07
rs17629193	2	7324443	7324442	7324443	rs17629193	rs17629193	1.39225e-07
rs7604812	2	68433476	68433475	68433476	rs7604812	rs7604812	1.39295e-07
rs2009094	2	100131509	100131508	100131509	rs2009094	rs2009094	1.42997e-07
rs4952352	2	41198655	41198654	41198655	rs4952352	rs4952352	1.44091e-07
rs2888881	2	43792583	43792582	43792583	rs2888881	rs2888881	1.44551e-07
rs776	2	18449496	18449495	18449496	rs776	rs776	1.45471e-07
rs2304429	2	25312050	25312049	25312050	rs2304429	rs2304429	1.4581e-07
rs6705911	2	182687321	182687320	182687321	rs6705911	rs6705911	1.47242e-07
rs4972979	2	231587078	231587077	231587078	rs4972979	rs4972979	1.47301e-07
rs10173769	2	181515476	181515475	181515476	rs10173769	rs10173769	1.47889e-07
rs10153622	2	45185832	45185831	45185832	rs10153622	rs10153622	1.48742e-07
rs17011740	2	32090793	32090792	32090793	rs17011740	rs17011740	1.50664e-07
rs13387049	2	129149330	129149329	129149330	rs13387049	rs13387049	1.51146e-07
rs2541408	2	217342059	217342058	217342059	rs2541408	rs2541408	1.51199e-07
rs12712574	2	38105376	38105375	38105376	rs12712574	rs12712574	1.51226e-07
rs6722803	2	79693956	79693955	79693956	rs6722803	rs6722803	1.52067e-07
rs1866558	2	104559732	104559731	104559732	rs1866558	rs1866558	1.5237e-07
rs10084238	2	25311883	25311882	25311883	rs10084238	rs10084238	1.52433e-07
rs12470470	2	166748458	166748457	166748458	rs12470470	rs12470470	1.53932e-07
rs7562720	2	18929538	18929537	18929538	rs7562720	rs7562720	1.55496e-07
rs11123814	2	100133514	100133513	100133514	rs11123814	rs11123814	1.55549e-07
rs1317691	2	224014386	224014385	224014386	rs1317691	rs1317691	1.58094e-07
rs12619367	2	191988098	191988097	191988098	rs12619367	rs12619367	1.58793e-07
rs7591270	2	31966156	31966155	31966156	rs7591270	rs7591270	1.58967e-07
rs7563158	2	18263410	18263409	18263410	rs7563158	rs7563158	1.59726e-07
rs1346799	2	221927555	221927554	221927555	rs1346799	rs1346799	1.60298e-07
rs13034681	2	216599864	216599863	216599864	rs13034681	rs13034681	1.64765e-07
rs1406448	2	148123297	148123296	148123297	rs1406448	rs1406448	1.66319e-07
rs1515069	2	136829032	136829031	136829032	rs1515069	rs1515069	1.6951e-07
rs1430108	2	115009296	115009295	115009296	rs1430108	rs1430108	1.69866e-07
rs3748863	2	228485182	228485181	228485182	rs3748863	rs3748863	1.7e-07
rs12612061	2	187898645	187898644	187898645	rs12612061	rs12612061	1.71332e-07
rs6711044	2	206252910	206252909	206252910	rs6711044	rs6711044	1.71369e-07
rs748615	2	13250777	13250776	13250777	rs748615	rs748615	1.71752e-07
rs1154756	2	5143994	5143993	5143994	rs1154756	rs1154756	1.73111e-07
rs13395300	2	17922343	17922342	17922343	rs13395300	rs13395300	1.73344e-07
rs35325983	2	150387817	150387816	150387817	rs35325983	rs35325983	1.73504e-07
rs11679990	2	10626545	10626544	10626545	rs11679990	rs11679990	1.76472e-07
rs1978650	2	183125386	183125385	183125386	rs1978650	rs1978650	1.76942e-07
rs541263	2	31582645	31582644	31582645	rs541263	rs541263	1.76964e-07
rs13035955	2	202590355	202590354	202590355	rs13035955	rs13035955	1.77048e-07
rs10175322	2	179947275	179947274	179947275	rs10175322	rs10175322	1.772e-07
rs13383867	2	141183996	141183995	141183996	rs13383867	rs13383867	1.78042e-07
rs17023351	2	39228486	39228485	39228486	rs17023351	rs17023351	1.79087e-07
rs2247135	2	123465688	123465687	123465688	rs2247135	rs2247135	1.79308e-07
rs17011453	2	31608989	31608988	31608989	rs17011453	rs17011453	1.80232e-07
rs13425595	2	126982082	126982081	126982082	rs13425595	rs13425595	1.81107e-07
rs2214271	2	130039577	130039576	130039577	rs2214271	rs2214271	1.81642e-07
rs12994869	2	32141982	32141981	32141982	rs12994869	rs12994869	1.82019e-07
rs12619710	2	100945919	100945918	100945919	rs12619710	rs12619710	1.82696e-07
rs11690189	2	127241415	127241414	127241415	rs11690189	rs11690189	1.82724e-07
rs17319854	2	45151056	45151055	45151056	rs17319854	rs17319854	1.83101e-07
rs12694485	2	220434491	220434490	220434491	rs12694485	rs12694485	1.8349e-07
rs11901641	2	121230463	121230462	121230463	rs11901641	rs11901641	1.83608e-07
rs6706223	2	33797506	33797505	33797506	rs6706223	rs6706223	1.83641e-07
rs6735195	2	230086785	230086784	230086785	rs6735195	rs6735195	1.85261e-07
rs1031736	2	164323143	164323142	164323143	rs1031736	rs1031736	1.85531e-07
rs11690539	2	113374486	113374485	113374486	rs11690539	rs11690539	1.85682e-07
rs6730267	2	58530148	58530147	58530148	rs6730267	rs6730267	1.86376e-07
rs10174463	2	221782445	221782444	221782445	rs10174463	rs10174463	1.86379e-07
rs12162287	2	212288142	212288141	212288142	rs12162287	rs12162287	1.86958e-07
rs11123431	2	118078850	118078849	118078850	rs11123431	rs11123431	1.87172e-07
rs1114978	2	151423126	151423125	151423126	rs1114978	rs1114978	1.87416e-07
rs17595520	2	77787017	77787016	77787017	rs17595520	rs17595520	1.87872e-07
rs13009588	2	49112333	49112332	49112333	rs13009588	rs13009588	1.87888e-07
rs10929728	2	11328934	11328933	11328934	rs10929728	rs10929728	1.87982e-07
rs7562388	2	32097993	32097992	32097993	rs7562388	rs7562388	1.88154e-07
rs12474898	2	236032106	236032105	236032106	rs12474898	rs12474898	1.89268e-07
rs2177483	2	35974259	35974258	35974259	rs2177483	rs2177483	1.90316e-07
rs11694728	2	203374564	203374563	203374564	rs11694728	rs11694728	1.9117e-07
rs6717653	2	4396792	4396791	4396792	rs6717653	rs6717653	1.91437e-07
rs13003982	2	100125510	100125509	100125510	rs13003982	rs13003982	1.92718e-07
rs2356955	2	192743268	192743267	192743268	rs2356955	rs2356955	1.93745e-07
rs2004203	2	233498691	233498690	233498691	rs2004203	rs2004203	1.94391e-07
rs13389730	2	20197192	20197191	20197192	rs13389730	rs13389730	1.94393e-07
rs4675278	2	203042817	203042816	203042817	rs4675278	rs4675278	1.95027e-07
rs16927	2	195260558	195260557	195260558	rs16927	rs16927	1.9545e-07
rs10184903	2	232074144	232074143	232074144	rs10184903	rs10184903	1.95473e-07
rs11682663	2	2721720	2721719	2721720	rs11682663	rs11682663	1.96471e-07
rs13406905	2	166645614	166645613	166645614	rs13406905	rs13406905	1.96769e-07
rs13431489	2	162693075	162693074	162693075	rs13431489	rs13431489	1.97736e-07
rs7599124	2	174164224	174164223	174164224	rs7599124	rs7599124	1.98748e-07
rs2373329	2	38081065	38081064	38081065	rs2373329	rs2373329	1.99107e-07
rs984682	2	63199425	63199424	63199425	rs984682	rs984682	1.99494e-07
rs6751607	2	130172045	130172044	130172045	rs6751607	rs6751607	1.99764e-07
rs10185213	2	48854378	48854377	48854378	rs10185213	rs10185213	1.99785e-07
rs11890879	2	233347183	233347182	233347183	rs11890879	rs11890879	2.00678e-07
rs7564410	2	233348153	233348152	233348153	rs7564410	rs7564410	2.00678e-07
rs1123109	2	190152637	190152636	190152637	rs1123109	rs1123109	2.02853e-07
rs11695176	2	100990099	100990098	100990099	rs11695176	rs11695176	2.03698e-07
rs17027257	2	86507210	86507209	86507210	rs17027257	rs17027257	2.08217e-07
rs12996275	2	221988745	221988744	221988745	rs12996275	rs12996275	2.08575e-07
rs1446875	2	23154327	23154326	23154327	rs1446875	rs1446875	2.08694e-07
rs10201795	2	126946594	126946593	126946594	rs10201795	rs10201795	2.0908e-07
rs11891536	2	38098328	38098327	38098328	rs11891536	rs11891536	2.09531e-07
rs10932004	2	203514184	203514183	203514184	rs10932004	rs10932004	2.1232e-07
rs6733938	2	70722981	70722980	70722981	rs6733938	rs6733938	2.12427e-07
rs7594173	2	32753834	32753833	32753834	rs7594173	rs7594173	2.12861e-07
rs3845802	2	203448917	203448916	203448917	rs3845802	rs3845802	2.14847e-07
rs6437126	2	158574077	158574076	158574077	rs6437126	rs6437126	2.15661e-07
rs1469961	2	19883644	19883643	19883644	rs1469961	rs1469961	2.15831e-07
rs1120688	2	202487421	202487420	202487421	rs1120688	rs1120688	2.17212e-07
rs1838675	2	155359617	155359616	155359617	rs1838675	rs1838675	2.19693e-07
rs984773	2	212431271	212431270	212431271	rs984773	rs984773	2.21991e-07
rs17011697	2	32002123	32002122	32002123	rs17011697	rs17011697	2.22428e-07
rs888188	2	217312375	217312374	217312375	rs888188	rs888188	2.23555e-07
rs12615635	2	122819190	122819189	122819190	rs12615635	rs12615635	2.24743e-07
rs6742335	2	71951441	71951440	71951441	rs6742335	rs6742335	2.25963e-07
rs3213756	2	50546064	50546063	50546064	rs3213756	rs3213756	2.27919e-07
rs1546352	2	98341726	98341725	98341726	rs1546352	rs1546352	2.29203e-07
rs17724066	2	194144944	194144943	194144944	rs17724066	rs17724066	2.3249e-07
rs6707477	2	695636	695635	695636	rs6707477	rs6707477	2.33802e-07
rs1030445	2	166657618	166657617	166657618	rs1030445	rs1030445	2.34015e-07
rs10432449	2	221917432	221917431	221917432	rs10432449	rs10432449	2.34207e-07
rs4432437	2	59459080	59459079	59459080	rs4432437	rs4432437	2.34406e-07
rs12612120	2	174148125	174148124	174148125	rs12612120	rs12612120	2.35608e-07
rs974699	2	176608336	176608335	176608336	rs974699	rs974699	2.35845e-07
rs7420703	2	242163870	242163869	242163870	rs7420703	rs7420703	2.40625e-07
rs10191556	2	242170078	242170077	242170078	rs10191556	rs10191556	2.40625e-07
rs4572604	2	4443428	4443427	4443428	rs4572604	rs4572604	2.41225e-07
rs4832564	2	18266999	18266998	18266999	rs4832564	rs4832564	2.42748e-07
rs13424955	2	166048002	166048001	166048002	rs13424955	rs13424955	2.43898e-07
rs6747755	2	100944890	100944889	100944890	rs6747755	rs6747755	2.46736e-07
rs6745776	2	74100410	74100409	74100410	rs6745776	rs6745776	2.47361e-07
rs2247120	2	123466175	123466174	123466175	rs2247120	rs2247120	2.48195e-07
rs9287724	2	10906039	10906038	10906039	rs9287724	rs9287724	2.49199e-07
rs12470028	2	71562628	71562627	71562628	rs12470028	rs12470028	2.50157e-07
rs785237	2	190660588	190660587	190660588	rs785237	rs785237	2.50372e-07
rs13430078	2	158218083	158218082	158218083	rs13430078	rs13430078	2.50427e-07
rs12479172	2	104563879	104563878	104563879	rs12479172	rs12479172	2.5124e-07
rs1469181	2	228978069	228978068	228978069	rs1469181	rs1469181	2.55615e-07
rs10930106	2	150964465	150964464	150964465	rs10930106	rs10930106	2.56842e-07
rs4663596	2	236065943	236065942	236065943	rs4663596	rs4663596	2.57596e-07
rs10929133	2	236034458	236034457	236034458	rs10929133	rs10929133	2.57824e-07
rs13428318	2	20242363	20242362	20242363	rs13428318	rs13428318	2.61848e-07
rs1513830	2	20115495	20115494	20115495	rs1513830	rs1513830	2.68511e-07
rs10196021	2	18386114	18386113	18386114	rs10196021	rs10196021	2.71003e-07
rs6543297	2	105437591	105437590	105437591	rs6543297	rs6543297	2.73965e-07
rs4952537	2	41994582	41994581	41994582	rs4952537	rs4952537	2.74205e-07
rs3769827	2	201810930	201810929	201810930	rs3769827	rs3769827	2.75009e-07
rs2045762	2	183840322	183840321	183840322	rs2045762	rs2045762	2.75182e-07
rs6738983	2	224566994	224566993	224566994	rs6738983	rs6738983	2.75293e-07
rs2968599	2	35988893	35988892	35988893	rs2968599	rs2968599	2.77604e-07
rs6750549	2	136423950	136423949	136423950	rs6750549	rs6750549	2.80035e-07
rs7597348	2	232077149	232077148	232077149	rs7597348	rs7597348	2.82149e-07
rs6707190	2	38061327	38061326	38061327	rs6707190	rs6707190	2.82352e-07
rs2276623	2	231594688	231594687	231594688	rs2276623	rs2276623	2.84058e-07
rs7563319	2	203249995	203249994	203249995	rs7563319	rs7563319	2.85502e-07
rs1355207	2	30261070	30261069	30261070	rs1355207	rs1355207	2.86223e-07
rs7571217	2	192036209	192036208	192036209	rs7571217	rs7571217	2.8731e-07
rs2303891	2	175140302	175140301	175140302	rs2303891	rs2303891	2.87598e-07
rs17308476	2	174577001	174577000	174577001	rs17308476	rs17308476	2.91052e-07
rs6750430	2	129114023	129114022	129114023	rs6750430	rs6750430	2.92498e-07
rs6746997	2	778807	778806	778807	rs6746997	rs6746997	2.94936e-07
rs13035654	2	140368755	140368754	140368755	rs13035654	rs13035654	2.98184e-07
rs13420827	2	25307472	25307471	25307472	rs13420827	rs13420827	3.03558e-07
rs11897585	2	162677908	162677907	162677908	rs11897585	rs11897585	3.04873e-07
rs4662318	2	143732999	143732998	143732999	rs4662318	rs4662318	3.06357e-07
rs17649281	2	182714217	182714216	182714217	rs17649281	rs17649281	3.08833e-07
rs12992953	2	195460647	195460646	195460647	rs12992953	rs12992953	3.08961e-07
rs11695675	2	200315578	200315577	200315578	rs11695675	rs11695675	3.1054e-07
rs2569913	2	195672681	195672680	195672681	rs2569913	rs2569913	3.12355e-07
rs12473663	2	68993068	68993067	68993068	rs12473663	rs12473663	3.1239e-07
rs1921310	2	161757447	161757446	161757447	rs1921310	rs1921310	3.12473e-07
rs2949065	2	35986447	35986446	35986447	rs2949065	rs2949065	3.12544e-07
rs7566610	2	229001499	229001498	229001499	rs7566610	rs7566610	3.15378e-07
rs2052941	2	221984721	221984720	221984721	rs2052941	rs2052941	3.1585e-07
rs17196295	2	199860443	199860442	199860443	rs17196295	rs17196295	3.16301e-07
rs667607	2	137012179	137012178	137012179	rs667607	rs667607	3.18158e-07
rs16834223	2	136910906	136910905	136910906	rs16834223	rs16834223	3.183e-07
rs13003002	2	164197260	164197259	164197260	rs13003002	rs13003002	3.21473e-07
rs13414437	2	5193531	5193530	5193531	rs13414437	rs13414437	3.23205e-07
rs6531137	2	19005741	19005740	19005741	rs6531137	rs6531137	3.25238e-07
rs876207	2	60384206	60384205	60384206	rs876207	rs876207	3.25774e-07
rs13411552	2	130369662	130369661	130369662	rs13411552	rs13411552	3.26293e-07
rs13431727	2	141174455	141174454	141174455	rs13431727	rs13431727	3.28542e-07
rs2948983	2	215712179	215712178	215712179	rs2948983	rs2948983	3.33175e-07
rs707057	2	154987283	154987282	154987283	rs707057	rs707057	3.33798e-07
rs4973410	2	232039978	232039977	232039978	rs4973410	rs4973410	3.33946e-07
rs1371115	2	25072943	25072942	25072943	rs1371115	rs1371115	3.37772e-07
rs10200467	2	6855044	6855043	6855044	rs10200467	rs10200467	3.42312e-07
rs386397	2	21305332	21305331	21305332	rs386397	rs386397	3.44024e-07
rs730491	2	109267445	109267444	109267445	rs730491	rs730491	3.44096e-07
rs17012581	2	76456293	76456292	76456293	rs17012581	rs17012581	3.44116e-07
rs7600392	2	203748451	203748450	203748451	rs7600392	rs7600392	3.45803e-07
rs7599128	2	83375995	83375994	83375995	rs7599128	rs7599128	3.48291e-07
rs1000585	2	75676670	75676669	75676670	rs1000585	rs1000585	3.49405e-07
rs6708243	2	223037261	223037260	223037261	rs6708243	rs6708243	3.50583e-07
rs12614220	2	176967785	176967784	176967785	rs12614220	rs12614220	3.51993e-07
rs908293	2	9859610	9859609	9859610	rs908293	rs908293	3.53943e-07
rs10221973	2	215688677	215688676	215688677	rs10221973	rs10221973	3.56163e-07
rs7603521	2	241114883	241114882	241114883	rs7603521	rs7603521	3.56825e-07
rs755302	2	241301068	241301067	241301068	rs755302	rs755302	3.58276e-07
rs6712126	2	212624402	212624401	212624402	rs6712126	rs6712126	3.61004e-07
rs2044766	2	23179561	23179560	23179561	rs2044766	rs2044766	3.61575e-07
rs6752846	2	69593595	69593594	69593595	rs6752846	rs6752846	3.63224e-07
rs16823150	2	182952598	182952597	182952598	rs16823150	rs16823150	3.68867e-07
rs3731673	2	20104149	20104148	20104149	rs3731673	rs3731673	3.68891e-07
rs1377658	2	195399704	195399703	195399704	rs1377658	rs1377658	3.69511e-07
rs12694684	2	226462841	226462840	226462841	rs12694684	rs12694684	3.69719e-07
rs13033422	2	118080759	118080758	118080759	rs13033422	rs13033422	3.70614e-07
rs17437101	2	99981673	99981672	99981673	rs17437101	rs17437101	3.71111e-07
rs7609162	2	123326845	123326844	123326845	rs7609162	rs7609162	3.72084e-07
rs6747709	2	138567581	138567580	138567581	rs6747709	rs6747709	3.7276e-07
rs2037660	2	154940655	154940654	154940655	rs2037660	rs2037660	3.73002e-07
rs6544120	2	38043391	38043390	38043391	rs6544120	rs6544120	3.73679e-07
rs1348214	2	150958571	150958570	150958571	rs1348214	rs1348214	3.76159e-07
rs1365899	2	84933762	84933761	84933762	rs1365899	rs1365899	3.7859e-07
rs1472780	2	116788992	116788991	116788992	rs1472780	rs1472780	3.79914e-07
rs985812	2	76768615	76768614	76768615	rs985812	rs985812	3.82437e-07
rs736447	2	12103883	12103882	12103883	rs736447	rs736447	3.83844e-07
rs9646660	2	136880946	136880945	136880946	rs9646660	rs9646660	3.852e-07
rs2882922	2	7151694	7151693	7151694	rs2882922	rs2882922	3.87201e-07
rs2215453	2	195371936	195371935	195371936	rs2215453	rs2215453	3.88582e-07
rs1251210	2	129700011	129700010	129700011	rs1251210	rs1251210	3.89035e-07
rs13395022	2	79735768	79735767	79735768	rs13395022	rs13395022	3.89792e-07
rs1608539	2	13604639	13604638	13604639	rs1608539	rs1608539	3.92465e-07
rs6723218	2	202496165	202496164	202496165	rs6723218	rs6723218	3.94024e-07
rs4487090	2	150959417	150959416	150959417	rs4487090	rs4487090	3.94294e-07
rs10928728	2	140345562	140345561	140345562	rs10928728	rs10928728	3.94414e-07
rs6724734	2	140296143	140296142	140296143	rs6724734	rs6724734	3.95399e-07
rs6735119	2	133645739	133645738	133645739	rs6735119	rs6735119	3.96552e-07
rs17474056	2	203695799	203695798	203695799	rs17474056	rs17474056	3.97239e-07
rs10469892	2	33800268	33800267	33800268	rs10469892	rs10469892	3.98682e-07
rs11900952	2	43367540	43367539	43367540	rs11900952	rs11900952	4.01485e-07
rs7580625	2	143863320	143863319	143863320	rs7580625	rs7580625	4.01649e-07
rs6431940	2	8519729	8519728	8519729	rs6431940	rs6431940	4.03388e-07
rs2289959	2	136140374	136140373	136140374	rs2289959	rs2289959	4.0358e-07
rs13001265	2	31837914	31837913	31837914	rs13001265	rs13001265	4.05436e-07
rs11693055	2	181741539	181741538	181741539	rs11693055	rs11693055	4.09786e-07
rs2114581	2	178977924	178977923	178977924	rs2114581	rs2114581	4.1105e-07
rs1401936	2	140285706	140285705	140285706	rs1401936	rs1401936	4.13283e-07
rs17784678	2	52223385	52223384	52223385	rs17784678	rs17784678	4.13775e-07
rs1439937	2	195291681	195291680	195291681	rs1439937	rs1439937	4.23215e-07
rs746857	2	136271360	136271359	136271360	rs746857	rs746857	4.24843e-07
rs2943634	2	226776324	226776323	226776324	rs2943634	rs2943634	4.25046e-07
rs4852261	2	71575604	71575603	71575604	rs4852261	rs4852261	4.27453e-07
rs7584033	2	62334987	62334986	62334987	rs7584033	rs7584033	4.29219e-07
rs7595245	2	36482751	36482750	36482751	rs7595245	rs7595245	4.30818e-07
rs2115872	2	175160521	175160520	175160521	rs2115872	rs2115872	4.32883e-07
rs11690576	2	120736270	120736269	120736270	rs11690576	rs11690576	4.35464e-07
rs12994635	2	175159260	175159259	175159260	rs12994635	rs12994635	4.3552e-07
rs17854828	2	234210600	234210599	234210600	rs17854828	rs17854828	4.36367e-07
rs4676269	2	109260384	109260383	109260384	rs4676269	rs4676269	4.38668e-07
rs7581184	2	11406982	11406981	11406982	rs7581184	rs7581184	4.41137e-07
rs2291188	2	239681114	239681113	239681114	rs2291188	rs2291188	4.44984e-07
rs13392222	2	100038840	100038839	100038840	rs13392222	rs13392222	4.4598e-07
rs17023459	2	100049982	100049981	100049982	rs17023459	rs17023459	4.4598e-07
rs984971	2	162932767	162932766	162932767	rs984971	rs984971	4.4631e-07
rs6725947	2	75293644	75293643	75293644	rs6725947	rs6725947	4.47135e-07
rs6745529	2	85356650	85356649	85356650	rs6745529	rs6745529	4.52742e-07
rs391769	2	14079516	14079515	14079516	rs391769	rs391769	4.55435e-07
rs10205008	2	28618813	28618812	28618813	rs10205008	rs10205008	4.5585e-07
rs1562285	2	38080334	38080333	38080334	rs1562285	rs1562285	4.56419e-07
rs11123205	2	114163654	114163653	114163654	rs11123205	rs11123205	4.5858e-07
rs13035089	2	179882074	179882073	179882074	rs13035089	rs13035089	4.5933e-07
rs6748904	2	8103925	8103924	8103925	rs6748904	rs6748904	4.62189e-07
rs6547618	2	85516161	85516160	85516161	rs6547618	rs6547618	4.63383e-07
rs4675252	2	202626953	202626952	202626953	rs4675252	rs4675252	4.6511e-07
rs1510112	2	39231824	39231823	39231824	rs1510112	rs1510112	4.6549e-07
rs12612204	2	137030710	137030709	137030710	rs12612204	rs12612204	4.66745e-07
rs11675489	2	85352294	85352293	85352294	rs11675489	rs11675489	4.6701e-07
rs10496678	2	129978679	129978678	129978679	rs10496678	rs10496678	4.67939e-07
rs7355577	2	226955981	226955980	226955981	rs7355577	rs7355577	4.68782e-07
rs6715551	2	67889466	67889465	67889466	rs6715551	rs6715551	4.70332e-07
rs17473735	2	203670391	203670390	203670391	rs17473735	rs17473735	4.80975e-07
rs4973063	2	233634445	233634444	233634445	rs4973063	rs4973063	4.83407e-07
rs2197561	2	38031866	38031865	38031866	rs2197561	rs2197561	4.84251e-07
rs6728709	2	18443550	18443549	18443550	rs6728709	rs6728709	4.85519e-07
rs11682587	2	86531007	86531006	86531007	rs11682587	rs11682587	4.87108e-07
rs4340507	2	222005351	222005350	222005351	rs4340507	rs4340507	4.89549e-07
rs10490561	2	161607784	161607783	161607784	rs10490561	rs10490561	4.92621e-07
rs16859982	2	13247664	13247663	13247664	rs16859982	rs16859982	4.92656e-07
rs580041	2	166658756	166658755	166658756	rs580041	rs580041	4.92889e-07
rs1375621	2	225577811	225577810	225577811	rs1375621	rs1375621	4.97128e-07
rs5025876	2	117910576	117910575	117910576	rs5025876	rs5025876	4.99037e-07
rs11691283	2	138968427	138968426	138968427	rs11691283	rs11691283	5.04746e-07
rs3937505	2	45319571	45319570	45319571	rs3937505	rs3937505	5.05276e-07
rs13021572	2	227799012	227799011	227799012	rs13021572	rs13021572	5.07793e-07
rs1157595	2	182457813	182457812	182457813	rs1157595	rs1157595	5.12246e-07
rs11676317	2	77801496	77801495	77801496	rs11676317	rs11676317	5.17612e-07
rs13016685	2	235388545	235388544	235388545	rs13016685	rs13016685	5.18084e-07
rs17740738	2	18398747	18398746	18398747	rs17740738	rs17740738	5.18778e-07
rs13003524	2	212441699	212441698	212441699	rs13003524	rs13003524	5.20371e-07
rs12998207	2	127272308	127272307	127272308	rs12998207	rs12998207	5.22574e-07
rs10930486	2	172180830	172180829	172180830	rs10930486	rs10930486	5.25463e-07
rs934881	2	148002587	148002586	148002587	rs934881	rs934881	5.25823e-07
rs10198972	2	21306716	21306715	21306716	rs10198972	rs10198972	5.27931e-07
rs782380	2	124255444	124255443	124255444	rs782380	rs782380	5.31528e-07
rs782377	2	124257012	124257011	124257012	rs782377	rs782377	5.31528e-07
rs11673985	2	204694579	204694578	204694579	rs11673985	rs11673985	5.33846e-07
rs10186868	2	182864152	182864151	182864152	rs10186868	rs10186868	5.36894e-07
rs2214270	2	130052499	130052498	130052499	rs2214270	rs2214270	5.37147e-07
rs6716070	2	136261121	136261120	136261121	rs6716070	rs6716070	5.40276e-07
rs13408357	2	14328405	14328404	14328405	rs13408357	rs13408357	5.47906e-07
rs7580353	2	221819102	221819101	221819102	rs7580353	rs7580353	5.49147e-07
rs4561612	2	235870378	235870377	235870378	rs4561612	rs4561612	5.52437e-07
rs1560881	2	34518916	34518915	34518916	rs1560881	rs1560881	5.53679e-07
rs10498227	2	228864074	228864073	228864074	rs10498227	rs10498227	5.55036e-07
rs11903447	2	70719006	70719005	70719006	rs11903447	rs11903447	5.55852e-07
rs219549	2	21392331	21392330	21392331	rs219549	rs219549	5.56197e-07
rs1317019	2	19004027	19004026	19004027	rs1317019	rs1317019	5.63856e-07
rs6745120	2	18545290	18545289	18545290	rs6745120	rs6745120	5.64931e-07
rs9711321	2	239362194	239362193	239362194	rs9711321	rs9711321	5.65549e-07
rs1914033	2	189467524	189467523	189467524	rs1914033	rs1914033	5.67458e-07
rs2049736	2	51605488	51605487	51605488	rs2049736	rs2049736	5.72384e-07
rs16852806	2	167514856	167514855	167514856	rs16852806	rs16852806	5.74222e-07
rs10803874	2	173085630	173085629	173085630	rs10803874	rs10803874	5.80439e-07
rs13405108	2	138975073	138975072	138975073	rs13405108	rs13405108	5.8101e-07
rs6724964	2	140296283	140296282	140296283	rs6724964	rs6724964	5.81067e-07
rs6436988	2	231599774	231599773	231599774	rs6436988	rs6436988	5.81893e-07
rs6431648	2	234498196	234498195	234498196	rs6431648	rs6431648	5.82423e-07
rs7585784	2	188140932	188140931	188140932	rs7585784	rs7585784	5.86124e-07
rs10803554	2	137602666	137602665	137602666	rs10803554	rs10803554	5.88198e-07
rs2102827	2	76894772	76894771	76894772	rs2102827	rs2102827	5.94007e-07
rs11692248	2	136982251	136982250	136982251	rs11692248	rs11692248	5.94874e-07
rs11124511	2	36455872	36455871	36455872	rs11124511	rs11124511	5.95704e-07
rs6705455	2	188172498	188172497	188172498	rs6705455	rs6705455	6.01889e-07
rs895772	2	223601208	223601207	223601208	rs895772	rs895772	6.07476e-07
rs13011788	2	12600516	12600515	12600516	rs13011788	rs13011788	6.0867e-07
rs12987038	2	786058	786057	786058	rs12987038	rs12987038	6.09563e-07
rs1441974	2	150909859	150909858	150909859	rs1441974	rs1441974	6.16318e-07
rs931000	2	17903665	17903664	17903665	rs931000	rs931000	6.16908e-07
rs6713879	2	221947129	221947128	221947129	rs6713879	rs6713879	6.17968e-07
rs3806491	2	120725145	120725144	120725145	rs3806491	rs3806491	6.1836e-07
rs4853700	2	190972635	190972634	190972635	rs4853700	rs4853700	6.18649e-07
rs10169036	2	77800630	77800629	77800630	rs10169036	rs10169036	6.1879e-07
rs1875812	2	8522582	8522581	8522582	rs1875812	rs1875812	6.22413e-07
rs6741131	2	153174848	153174847	153174848	rs6741131	rs6741131	6.22642e-07
rs10497718	2	191987790	191987789	191987790	rs10497718	rs10497718	6.24255e-07
rs875756	2	75698135	75698134	75698135	rs875756	rs875756	6.2437e-07
rs17593372	2	149728239	149728238	149728239	rs17593372	rs17593372	6.32808e-07
rs1113193	2	234233876	234233875	234233876	rs1113193	rs1113193	6.33916e-07
rs41397	2	72275894	72275893	72275894	rs41397	rs41397	6.39406e-07
[truncated: 11,842 more rows]

## Sheet: 1357 SNPs
SNP	Chromosome	Position
rs16825336	1	1735586
rs12124147	1	3124191
rs12024847	1	3310659
rs4654424	1	4181318
rs6426375	1	4927339
rs17033008	1	8983376
rs1307497	1	10434643
rs205483	1	10737525
rs10864474	1	10806187
rs11588651	1	13820492
rs16862800	1	19668729
rs4912019	1	19909477
rs11812029	1	20651590
rs6426752	1	22591578
rs4655130	1	23048581
rs6700245	1	24290002
rs6691847	1	30038239
rs1891419	1	31124100
rs2256357	1	38681048
rs841837	1	43153569
rs12130264	1	43179287
rs12036856	1	44725169
rs10489465	1	57444685
rs1187983	1	58214448
rs4915746	1	61725162
rs6699079	1	61854777
rs12117302	1	62289893
rs1330221	1	63268563
rs12134055	1	67762742
rs12754452	1	68492755
rs875727	1	71146326
rs1770878	1	76228917
rs544858	1	76497847
rs12025413	1	76790013
rs7544813	1	78524957
rs4970663	1	82281653
rs11807023	1	82998367
rs4907013	1	85143979
rs11161581	1	85510983
rs12098220	1	85538207
rs1998450	1	86517765
rs12563224	1	87435803
rs10493836	1	90347366
rs7511891	1	90872378
rs1949009	1	91789241
rs1778193	1	94886005
rs12142219	1	95920770
rs4950025	1	97489867
rs6673771	1	101462858
rs1930208	1	104246839
rs2504469	1	108019799
rs10494092	1	108935362
rs6698741	1	111198753
rs1054680	1	111822552
rs351359	1	112841800
rs17540656	1	115681655
rs3795657	1	117888972
rs17021936	1	118872944
rs661678	1	145445019
rs3766506	1	145603992
rs6664767	1	145776067
rs1521177	1	150048754
rs3856264	1	155744620
rs17673153	1	156639148
rs2499841	1	160223428
rs2499836	1	160234305
rs6670655	1	163005795
rs17430865	1	163695636
rs10918228	1	163888431
rs10489574	1	165177455
rs12096911	1	165799436
rs1229377	1	165898430
rs2268554	1	166608490
rs6662401	1	166819681
rs12403390	1	169731044
rs9425329	1	170702474
rs3766682	1	173424461
rs2636270	1	177505867
rs650635	1	179653274
rs3904695	1	181007578
rs1053093	1	182171696
rs10911736	1	183689227
rs4651384	1	185685027
rs6656521	1	197571515
rs2365299	1	199436177
rs12135020	1	199750301
rs17490864	1	200568855
rs4845054	1	208813143
rs1110266	1	209104956
rs7340049	1	214281619
rs17739539	1	216121310
rs12136801	1	218329682
rs932927	1	227429499
rs927204	1	227747629
rs1341972	1	228704584
rs853017	1	228706357
rs1555294	1	229041232
rs561159	1	232516617
rs6698335	1	232574005
rs2439500	1	232973452
rs2674000	1	233162528
rs17616115	1	234184974
rs622625	1	235882169
rs2185283	1	238762837
rs7518789	1	238953269
rs2815844	1	239314127
rs10803002	1	240157037
rs12405776	1	240498180
rs6428914	1	243553458
rs6698390	1	243756410
rs10924843	1	245045127
rs10802521	1	245762670
rs4374407	2	373458
rs6707477	2	695636
rs1369504	2	2780786
rs1347684	2	4130803
rs1439829	2	4895636
rs10200467	2	6855044
rs10184938	2	9830457
rs2357266	2	9841838
rs4669507	2	10000460
rs7594816	2	10695238
rs9287724	2	10906039
rs4260216	2	11452974
rs736447	2	12103883
rs13011788	2	12600516
rs4668809	2	13603158
rs391769	2	14079516
rs12619554	2	17215853
rs6531100	2	18479960
rs13398007	2	21322841
rs219549	2	21392331
rs12617874	2	23178614
rs1009221	2	26748093
rs7574859	2	29947713
rs1355207	2	30261070
rs1560881	2	34518916
rs848504	2	36508898
rs2098386	2	37309536
rs4670230	2	38099220
rs11891674	2	40135468
rs2888881	2	43792583
rs3937505	2	45319571
rs9309137	2	46865338
rs10185213	2	48854378
rs6706144	2	49024081
rs4971827	2	52549258
rs4432437	2	59459080
rs6715551	2	67889466
rs10177224	2	69832794
rs13416248	2	70834961
rs7582270	2	71542558
rs4852261	2	71575604
rs744027	2	71979928
rs13416937	2	74078942
rs2122290	2	74212409
rs917235	2	75679327
rs985812	2	76768615
rs11676317	2	77801496
rs1358192	2	84225146
rs6732834	2	85359113
rs4832179	2	85730192
rs3768984	2	100917419
rs10203724	2	102054590
rs6709515	2	103119462
rs10191917	2	103317007
rs12479172	2	104563879
rs6543302	2	105457435
rs12328529	2	115512842
rs1472780	2	116788992
rs11123431	2	118078850
rs12463908	2	121187441
rs7557372	2	121315238
rs715054	2	123139767
rs7572865	2	130146116
rs6735119	2	133645739
rs7603317	2	134293725
rs1521756	2	139126118
rs11681160	2	139226742
rs10153880	2	141081641
rs6430004	2	143610046
rs7580625	2	143863320
rs1348214	2	150958571
rs2346549	2	153287146
rs1369256	2	153702054
rs7606384	2	153711327
rs6719455	2	155348872
rs1838675	2	155359617
rs13430078	2	158218083
rs2052352	2	162691995
rs984971	2	162932767
rs13003002	2	164197260
rs13015737	2	165703867
rs7587026	2	166686996
rs12470470	2	166748458
rs1397704	2	167521560
rs13391857	2	169225127
rs2356709	2	172003038
rs7599124	2	174164224
rs7560771	2	174312790
rs935865	2	175354083
rs13035089	2	179882074
rs1022360	2	179980731
rs1157595	2	182457813
rs2356955	2	192743268
rs2667160	2	195676355
rs11674328	2	196994859
rs4672552	2	200319416
rs16847152	2	212444639
rs4672798	2	216953189
rs895767	2	223731540
rs6738983	2	224566994
rs1375621	2	225577811
rs12151732	2	227634235
rs10933273	2	229605276
rs6436988	2	231599774
rs2004203	2	233498691
rs4073363	2	233637789
rs1529413	2	235439780
rs4561612	2	235870378
rs4663587	2	236028545
rs2720100	2	237255078
rs10804410	2	241235552
rs10191556	2	242170078
rs1504073	3	1162510
rs17019466	3	2745509
rs4143244	3	5385364
rs2686534	3	5500968
rs977905	3	5857683
rs712752	3	6999127
rs670764	3	7001341
rs2875237	3	7332086
rs6762693	3	9170331
rs904467	3	9444655
rs9878419	3	9852481
rs279565	3	9873280
rs7632035	3	10629982
rs1710896	3	10992136
rs4684078	3	11747784
rs9814925	3	11756002
rs7647134	3	14426201
rs6577615	3	18123274
rs3916092	3	19921061
rs163470	3	21482619
rs779033	3	21896201
rs184174	3	22885441
rs1385545	3	23096971
rs11919155	3	24388483
rs13085028	3	29382354
rs4583693	3	30679623
rs11720070	3	32210485
rs6800446	3	32235158
rs12019224	3	37490345
rs17067271	3	39978163
rs409228	3	41040417
rs7427716	3	54314616
rs4955834	3	55198023
rs12495640	3	57135352
rs10510814	3	59511037
rs11720966	3	59862376
rs6807877	3	60506282
rs7637925	3	61998507
rs785159	3	62271910
rs12631887	3	62908637
rs6797402	3	65052516
rs7620956	3	67503673
rs17048130	3	69034131
rs9829152	3	71283562
rs1447899	3	71840107
rs12638156	3	74111952
rs9816491	3	77220968
rs7428284	3	77301698
rs6764328	3	77378351
rs7611835	3	81352953
rs17019967	3	82758500
rs7614446	3	98332355
rs9289584	3	99583791
rs13096852	3	101392332
rs10511178	3	101524393
rs7631720	3	102059043
rs348877	3	102460978
rs2608462	3	104938250
rs10933849	3	107622491
rs17603649	3	115220258
rs12485921	3	124258177
rs12489937	3	128764604
rs2301572	3	130788150
rs1991443	3	132450707
rs2291382	3	132671218
rs2052832	3	135581908
rs4368461	3	141315467
rs2882429	3	141318555
rs9647343	3	142349418
rs3860228	3	144628258
rs11928424	3	147386116
rs343319	3	147718084
rs4681371	3	148914709
rs16861588	3	150379510
rs13085051	3	150472090
rs9831865	3	150515786
rs6772257	3	151396507
rs13101136	3	152830190
rs843057	3	164458827
rs4894786	3	173127868
rs9850957	3	178595750
rs4611248	3	179226182
rs869889	3	181831659
rs6807272	3	184779881
rs12493550	3	185235467
rs11916995	3	185700371
rs6763887	3	186965312
rs1004589	3	187489001
rs822373	3	187953880
rs6444192	3	188193792
rs4686849	3	188281122
rs9811462	3	191438794
rs9290987	3	192627293
rs2886242	3	192672659
rs4686599	3	193327806
rs9853187	3	193640504
rs3755768	3	198243221
rs3755930	4	1227014
rs6599427	4	2314490
rs4234835	4	4645633
rs1000578	4	4771979
rs12186237	4	4825303
rs10937620	4	5129690
rs11731545	4	5269037
rs12500833	4	6739753
rs7681336	4	7296855
rs2359633	4	7736658
rs10001694	4	9160192
rs7656072	4	10018939
rs4698149	4	16056411
rs283018	4	16349266
rs2932976	4	23431426
rs4452416	4	23472971
rs1399240	4	25076247
rs6856464	4	26432096
rs4321596	4	30863863
rs7663866	4	32445371
rs6824507	4	35962324
rs11096913	4	37591857
rs4832778	4	38169160
rs17440690	4	40082630
rs11731787	4	40091454
rs278949	4	40156469
rs3105209	4	40168541
rs511310	4	45934761
rs11725773	4	47891092
rs1459814	4	52934360
rs730284	4	52938470
rs4865209	4	57831425
rs1397546	4	62597619
rs3887103	4	63208238
rs7441398	4	63335730
rs713435	4	67276720
rs2086471	4	73761895
rs10518120	4	75325349
rs1922286	4	80576401
rs1452373	4	82503079
rs10488930	4	82549948
rs1873790	4	83284325
rs2868750	4	84264939
rs10516809	4	89640109
rs7680994	4	89937013
rs10516821	4	89947002
rs7693519	4	91910336
rs7699716	4	96648015
rs4308434	4	97842238
rs1154454	4	100557365
rs7659715	4	101438955
rs12503104	4	109281959
rs2214375	4	110428814
rs6533498	4	111332237
rs244016	4	111477197
rs12054518	4	113769438
rs10012647	4	115076076
rs4834773	4	120496843
rs2589850	4	124750872
rs10022344	4	126083769
rs7700079	4	129817528
rs4863961	4	137888292
rs11732418	4	137983049
rs1346214	4	139607340
rs13124794	4	140828033
rs12646059	4	140887546
rs12646446	4	141227184
rs7658783	4	153071649
rs2625248	4	156738352
rs12510198	4	159379872
rs17599262	4	163258678
rs17475331	4	165213633
rs7439050	4	167708042
rs9784497	4	178418675
rs1947202	4	179942302
rs9996848	4	182451909
rs6849949	4	182757496
rs1114531	4	183281048
rs7677714	4	184649575
rs4566695	4	184771977
rs1545951	4	186249595
rs2310156	4	186259878
rs9312338	4	186826953
rs7700014	4	187478491
rs11723176	4	187648291
rs10001776	4	190513859
rs2251432	4	190925586
rs4075202	5	1296475
rs2736122	5	1310621
rs2853676	5	1341547
rs4975838	5	2103483
rs316582	5	2368086
rs314009	5	3151010
rs12188329	5	3373132
rs4702241	5	5255232
rs11134268	5	8039155
rs4702561	5	8637086
rs41496	5	9645694
rs4702054	5	14857735
rs10520825	5	15843676
rs9687895	5	18151812
rs17576177	5	29816219
rs4867081	5	31785131
rs12522914	5	31931600
rs12110008	5	32005587
rs2052852	5	32028979
rs28777	5	33994716
rs2455277	5	36495341
rs10040852	5	38616498
rs1562136	5	38626308
rs11951328	5	42890165
rs10074909	5	51760075
rs292958	5	58081016
rs256348	5	59204108
rs245526	5	64798221
rs4699882	5	65944332
rs13362272	5	66799452
rs2200863	5	66828550
rs10223066	5	71697344
rs920581	5	78035032
rs12655291	5	78159785
rs12513906	5	80267341
rs11744977	5	81956801
rs2541312	5	82854941
rs10055858	5	89030846
rs10070401	5	94341763
rs11948727	5	96516769
rs10515276	5	97864694
rs636137	5	106834123
rs173644	5	107111238
rs10515377	5	107156902
rs269500	5	114773293
rs2562262	5	125257056
rs1644312	5	133223255
rs246347	5	134124193
rs248638	5	141083301
rs11738456	5	141546969
rs11745768	5	147479443
rs871269	5	150412581
rs987369	5	152475337
rs1428506	5	164724659
rs1432927	5	166204621
rs2909798	5	167257387
rs2042314	5	170110158
rs12514867	5	170117915
rs1864993	5	170915828
rs747829	5	172045840
rs258868	5	172960799
rs2561054	5	173064804
rs17572757	5	174992319
rs7727897	5	176979615
rs10039851	5	179769615
rs1872183	5	180178532
rs12203592	6	341321
rs4960397	6	832977
rs4358672	6	835039
rs12530463	6	1514618
rs900401	6	6113193
rs9465426	6	10286080
rs7757564	6	10403801
rs3846839	6	10944924
rs1475345	6	11338388
rs2282815	6	15611898
rs235147	6	16595385
rs12204397	6	16601341
rs517002	6	23698515
rs1015059	6	36403640
rs2071797	6	36451311
rs1046279	6	37040549
rs4301303	6	40711035
rs7766818	6	46825413
rs9473511	6	49299933
rs3789775	6	52243453
rs6928665	6	52548929
rs2034782	6	68932330
rs2691511	6	71374792
rs9360669	6	74131920
rs311684	6	74182805
rs4706040	6	78849973
rs2812681	6	80381953
rs12199053	6	80539525
rs9444682	6	90042062
rs13219796	6	90713742
rs17708991	6	90720157
rs10455513	6	90795513
rs284509	6	91265097
rs9362878	6	92257274
rs2787751	6	93776990
rs12216275	6	95979042
rs6570428	6	96390390
rs3749923	6	106222478
rs9486298	6	106725478
rs9398135	6	108016178
rs1146240	6	109768623
rs9374140	6	110356901
rs17578180	6	110856841
rs1830651	6	125410408
rs12208509	6	128980598
rs2297740	6	129877507
rs2812489	6	129899810
rs12200211	6	132296478
rs11154765	6	134745888
rs10457667	6	138486053
rs9389685	6	139809681
rs1953319	6	142625119
rs6930478	6	143112456
rs197465	6	143121732
rs4896663	6	143874819
rs1147857	6	148883445
rs9390633	6	149279183
rs10484779	6	151210295
rs2251681	6	151663304
rs9341052	6	152458318
rs1674726	6	153900307
rs11752884	6	154201403
rs742517	6	154719415
rs9458405	6	162214315
rs2747690	6	163503276
rs1008295	6	163530086
rs9458956	6	164288077
rs4709050	6	164893857
rs4709984	6	166116325
rs13206417	6	166537219
rs4708777	6	167734774
rs1976134	7	3060626
rs6463540	7	6263368
rs1299548	7	7268818
rs10265493	7	7312407
rs2056449	7	8294879
rs4538793	7	8602410
rs11766785	7	10503381
rs4720945	7	11187371
rs17687519	7	13986829
rs7789750	7	14140258
rs17167930	7	14154456
rs2190671	7	14345273
rs4286841	7	15394924
rs1568571	7	22341449
rs13247988	7	22547656
rs2270104	7	22829151
rs17148598	7	23971968
rs10447620	7	24001652
rs12533743	7	24435064
rs1023711	7	26769588
rs17156635	7	28362254
rs17157602	7	29177792
rs1203181	7	30897832
rs12530692	7	43245373
rs4724334	7	44926461
rs807874	7	75060006
rs17149959	7	77679269
rs9986815	7	81354914
rs12666837	7	83639293
rs10487995	7	90404463
rs1429529	7	90823982
rs2710942	7	91019641
rs1076465	7	91024288
rs723668	7	92486276
rs193805	7	105392553
rs17367541	7	105951552
rs183724	7	111415591
rs7788285	7	116654531
rs6949056	7	128146369
rs6960994	7	128479893
rs7805545	7	129396917
rs10808241	7	129404963
rs9656434	7	133386073
rs10275033	7	135622672
rs2284200	7	139236266
rs850377	7	144772709
rs10238572	7	147238518
rs10952744	7	147605588
rs1177935	7	147664781
rs3918227	7	150331879
rs6464327	7	152676846
rs744684	7	153826934
rs6944909	7	155091545
rs7789165	7	155740020
rs2008341	7	157101494
rs12540718	7	157515737
rs7843888	8	3563337
rs2680606	8	4133644
rs7823489	8	5094085
rs12550228	8	6180239
rs13261147	8	13948127
rs2705084	8	17431208
rs4921994	8	18999082
rs665822	8	19070332
rs12544783	8	19074617
rs17479085	8	19321389
rs999055	8	21256652
rs7388527	8	22625156
rs1996148	8	22727450
rs9644100	8	25585714
rs2168282	8	40284017
rs1455387	8	40286853
rs6651295	8	58468523
rs10090263	8	58834075
rs10092970	8	59180028
rs7846649	8	60163609
rs10087102	8	62011640
rs12156261	8	64374227
rs9298112	8	67581974
rs6472655	8	73053234
rs4634634	8	74431380
rs11775193	8	75061695
rs2467753	8	80759808
rs726723	8	84160382
rs6982764	8	85438801
rs7818882	8	88872691
rs278565	8	94237796
rs1447314	8	94315068
rs1471690	8	94319277
rs16917360	8	96196308
rs6471558	8	96812006
rs4734487	8	101931489
rs9642982	8	103803282
rs1037306	8	106630453
rs1954720	8	108224908
rs6993813	8	120121419
rs4871195	8	122567434
rs10086964	8	123612439
rs13273011	8	123903996
rs7000768	8	130562330
rs2037957	8	134528403
rs6981912	8	134747299
rs1961455	8	135014863
rs16907427	8	138591867
rs7837068	8	139468806
rs4460346	8	141182898
rs10109684	8	141782956
rs2241735	8	142245462
rs7019385	9	1839664
rs10122587	9	2681951
rs10967775	9	2720988
rs3739618	9	3816081
rs10758624	9	4492575
rs10758823	9	7078043
rs10976135	9	7221559
rs10758900	9	7760942
rs3842929	9	8232654
rs9299084	9	8983027
rs17179053	9	9543037
rs10978074	9	9894481
rs7870939	9	9960747
rs9298656	9	10347348
rs7029106	9	10663850
rs6474821	9	14162048
rs1407837	9	14397184
rs1215177	9	15197485
rs7851897	9	16142635
rs885290	9	16193309
rs7853960	9	16308055
rs12683609	9	16324761
rs10811008	9	18661467
rs2503351	9	19172893
rs4977286	9	19182694
rs931026	9	22978063
rs655258	9	23532707
rs17468071	9	23669836
rs4977974	9	25284701
rs1330921	9	27357278
rs951970	9	27712059
rs10970923	9	32321414
rs10511931	9	36687735
rs754950	9	37483114
rs7047051	9	38010944
rs4745466	9	70793943
rs7861316	9	71158550
rs4620342	9	71165418
rs2131039	9	73452020
rs2095057	9	77043056
rs10512168	9	87306076
rs4588941	9	87307992
rs3934594	9	90800363
rs2480490	9	91348045
rs2081670	9	91927051
rs12348363	9	92140370
rs7024443	9	93204194
rs3747502	9	99116717
rs4273907	9	102017116
rs7873495	9	103390245
rs12352728	9	108197976
rs3793549	9	111102068
rs10816924	9	111904290
rs7049083	9	112503039
rs2766996	9	112727548
rs12554037	9	113708460
rs10981592	9	114804168
rs12684385	9	115117515
rs891724	9	115887186
rs2043195	9	115944355
rs1431818	9	115983183
rs2567720	9	116007773
rs7028891	9	116684836
rs12006094	9	116811131
rs1396042	9	118238145
rs1467737	9	124022321
rs12683594	9	126245432
rs10986614	9	126982061
rs10819122	9	127909031
rs2773390	9	128030581
rs10739679	9	128334292
rs10819276	9	129155080
rs7866311	9	131454006
rs10901285	9	132660695
rs3808810	9	132898574
rs818051	9	132959999
rs498618	9	137755787
rs914428	9	137809082
rs10903595	10	1949231
rs10751825	10	1962320
rs725105	10	6230349
rs2073629	10	6295823
rs9423942	10	6689138
rs4748917	10	7511549
rs2398121	10	10217339
rs7094118	10	11296448
rs3780992	10	11352048
rs10795908	10	11983891
rs1998966	10	12573294
rs7080879	10	12897641
rs4520495	10	13282419
rs2895596	10	14306091
rs1409392	10	14661159
rs11259206	10	14669407
rs12774017	10	16485709
rs2461180	10	18095837
rs11815592	10	25034161
rs729055	10	31058926
rs2804492	10	33642052
rs2785273	10	33739679
rs1740713	10	34330002
rs2940708	10	49810594
rs1781451	10	55966306
rs1937389	10	55989858
rs10821932	10	63361914
rs10995495	10	64732063
rs3858126	10	65381692
rs12415289	10	65594256
rs10509245	10	67337890
rs10823320	10	70657066
rs4746841	10	70734518
rs1227756	10	71258510
rs7914787	10	71532660
rs10823618	10	72202449
rs827271	10	72393872
rs7896061	10	73084016
rs748503	10	73179471
rs3747869	10	73190638
rs2633322	10	75363938
rs7086353	10	76740481
rs7097617	10	77174293
rs2057436	10	77347493
rs7912269	10	78397610
rs7915877	10	78397973
rs250710	10	78793327
rs11200745	10	85695960
rs2350416	10	86335843
rs13675	10	93033838
rs11187345	10	94996967
rs7475778	10	100358883
rs11190812	10	102814282
rs10883875	10	105249907
rs12413931	10	105435578
rs7071961	10	108201633
rs11192931	10	108263100
rs7067538	10	109596730
rs7073243	10	112592257
rs623499	10	115770359
rs540609	10	116029991
rs808316	10	116497297
rs12572534	10	119441522
rs4237510	10	120983651
rs1475753	10	121187935
rs2420679	10	122025586
rs2478425	10	122239475
rs12251021	10	122571702
rs9421411	10	123086549
rs10466215	10	123086737
rs4980245	10	124783587
rs6597883	10	126827934
rs9422969	10	127987293
rs11244948	10	127988816
rs17690810	10	128456402
rs10829972	10	129090453
rs11018102	10	129136749
rs11018217	10	129288125
rs7901816	10	129291896
rs12776159	10	131587617
rs11597635	10	131601355
rs7913879	10	133058984
rs7907513	10	134255031
rs7096226	10	134457928
rs10832869	11	2867197
rs4758544	11	3137535
rs1451724	11	3813244
rs7941509	11	4885442
rs11034685	11	4902921
rs1317500	11	8067697
rs16927077	11	10577205
rs7126296	11	11534838
rs3763820	11	12085965
rs10765955	11	12474058
rs10500796	11	13655409
rs529191	11	17886869
rs11025105	11	19329745
rs7950505	11	19522819
rs324232	11	21912492
rs10500989	11	24708471
rs224685	11	31964959
rs12417249	11	32229746
rs939804	11	33785423
rs11033546	11	36286032
rs2162195	11	36340688
rs10501257	11	41237286
rs1011340	11	42174140
rs16937996	11	44516474
rs730129	11	44559904
rs1670314	11	44870258
rs3824872	11	45862181
rs2237997	11	60528666
rs633742	11	62301922
rs489381	11	62408639
rs3850942	11	63364623
rs2083709	11	63976255
rs7103328	11	64529121
rs11228364	11	68340260
rs17149775	11	68666155
rs4980777	11	68927459
rs2919744	11	70597132
rs3931643	11	72582958
rs11824535	11	73832396
rs7912	11	76186491
rs616214	11	78616814
rs3862761	11	81686319
rs10501615	11	85781350
rs10898501	11	85963473
rs947938	11	91628486
rs10741525	11	95320077
rs10831477	11	95436759
rs10765791	11	95493742
rs10488787	11	100245140
rs11226845	11	105154056
rs2462410	11	106403351
rs2128243	11	108014964
rs10488695	11	113518301
rs11218802	11	122146466
rs12285884	11	122540131
rs577432	11	122583404
rs4936822	11	122900680
rs7927176	11	122901074
rs3830078	11	124112745
rs610104	11	124213908
rs7121129	11	126564157
rs2291346	11	129786391
rs2131535	11	129786698
rs1939969	11	131890285
rs11223336	11	132416311
rs12271299	11	132585158
rs7944422	11	134404931
rs881194	12	109404
rs526282	12	248165
rs758791	12	539571
rs2238036	12	2107103
rs11062678	12	3462728
rs631750	12	3946116
rs3812823	12	4426897
rs7308687	12	5228596
rs11064024	12	6072310
rs12304327	12	7744746
rs7316141	12	8918696
rs2961557	12	12000772
rs8664	12	15664688
rs11045399	12	20754206
rs699039	12	25055598
rs4963863	12	25317339
rs7296513	12	26840916
rs956864	12	48576290
rs7297842	12	53690790
rs3825305	12	61324965
rs4143878	12	61336600
rs6581852	12	67790562
rs7310543	12	69574743
rs10784961	12	70989581
rs7309263	12	71292440
rs12809112	12	74684902
rs437413	12	75932372
rs10492340	12	91501595
rs11106841	12	91993401
rs17231818	12	93026715
rs11610070	12	94834008
rs104770	12	96240119
rs1993067	12	96470692
rs2133896	12	98373031
rs10507149	12	101623768
rs4964316	12	103957207
rs2374541	12	104675070
rs1148408	12	105189208
rs7977614	12	108599669
rs3742037	12	108710762
rs16943237	12	112720461
rs1522361	12	113373654
rs6489968	12	113623027
rs1566643	12	113690703
rs7311906	12	114498749
rs816185	12	116482951
rs645510	12	116590816
rs6490188	12	117435098
rs1520782	12	117488751
rs2730727	12	117753046
rs1525954	12	118003019
rs10774486	12	118044883
rs12369179	12	121529503
rs7315108	12	122904020
rs1006496	12	124596092
rs10492032	12	124643197
rs225475	12	125028521
rs7486212	12	125880958
rs1910780	12	126441395
rs1921406	12	126975539
rs9971754	12	127099173
rs11060321	12	128454511
rs872396	12	129913765
rs10902485	12	130639759
rs1413477	13	19386212
rs7327952	13	19830983
rs6490700	13	21629267
rs2503339	13	21702312
rs17285358	13	22510082
rs679482	13	22663635
rs2149499	13	23059499
rs9553023	13	23122142
rs12585910	13	23774351
rs2497591	13	24460488
rs1108602	13	24537070
rs1359311	13	25425384
rs12561458	13	25505667
rs12100154	13	25517547
rs12584527	13	26264210
rs9319327	13	26387315
rs9512906	13	27341970
rs9551699	13	29061015
rs12583192	13	29646122
rs736596	13	32674506
rs2277454	13	32749483
rs17732441	13	33215471
rs7322307	13	36248679
rs641027	13	38877197
rs9566460	13	39047810
rs7329423	13	39857494
rs9525716	13	42429285
rs9567132	13	42680144
rs3742270	13	46050098
rs2026691	13	46423410
rs17069948	13	46881015
rs9527135	13	53260593
rs7323027	13	57591791
rs1930808	13	58199168
rs1536626	13	58703537
rs9563808	13	59746943
rs1341852	13	59822788
rs1513115	13	64274791
rs9318078	13	71928683
rs4885098	13	72865928
rs7325969	13	75017507
rs9593109	13	75126782
rs7327912	13	80288325
rs9601838	13	81590289
rs17080149	13	85284088
rs4773467	13	88776835
rs4773686	13	91917093
rs1887563	13	91920806
rs1318759	13	97112333
rs17614354	13	100332490
rs10467272	13	100941633
rs9586004	13	102337617
rs2699332	13	102582789
rs12865444	13	102656906
rs10508144	13	103799127
rs913945	13	103804576
rs9519400	13	104044911
rs4441130	13	105017664
rs6492017	13	105726489
rs7331122	13	108444804
rs4773155	13	109769067
rs368865	13	112527821
rs555212	13	112804541
rs4981209	14	20027673
rs17196820	14	20336546
rs11622895	14	20384840
rs4982401	14	20600372
rs1243370	14	20744054
rs3748358	14	20859634
rs11848323	14	20876340
rs712322	14	21059681
rs733290	14	21447052
rs15795	14	22090478
rs8003430	14	23939674
rs10149378	14	25460712
rs8007241	14	32661511
rs7140760	14	33322858
rs1244373	14	33761557
rs12431807	14	35062629
rs17696574	14	39037282
rs10151904	14	39311152
rs17111162	14	40348997
rs17113420	14	42275395
rs11848593	14	43682445
rs1954233	14	46486995
rs2039795	14	50547503
rs8015142	14	51137210
rs160475	14	58205393
rs12050225	14	58329544
rs10138435	14	58680889
rs8004280	14	59850182
rs2300871	14	65217447
rs10140750	14	65339625
rs4072776	14	65357727
rs174213	14	68380265
rs1016692	14	68858656
rs1952196	14	69391730
rs10438166	14	74396588
rs10498546	14	80194089
rs1028578	14	85266457
rs1887102	14	88954111
rs1014812	14	90003330
rs1740005	14	90003898
rs8018864	14	93323145
rs911289	14	93425558
rs7140471	14	93468011
rs730959	14	93492099
rs1955656	14	94115128
rs8018930	14	94309119
rs761530	14	96638366
rs1257641	14	98550148
rs11621995	14	98657200
rs868666	14	98670272
rs9743995	14	102792001
rs8013773	14	103706337
rs2275593	14	103709764
rs7152431	14	103908282
rs2912602	15	24270332
rs8038847	15	34376556
rs16962984	15	34490537
rs4924076	15	34572893
rs10519150	15	45926447
rs12913823	15	48296883
rs8029021	15	50769166
rs4776072	15	50776555
rs8035237	15	50776839
rs12437920	15	50802995
rs10518725	15	51603044
rs11858505	15	53867326
rs1908194	15	55641802
rs590702	15	55824395
rs961299	15	58841745
rs10519128	15	59748312
rs751998	15	69524430
rs4886467	15	71985866
rs11073975	15	89403607
rs8030422	15	91398010
rs2220463	15	91887722
rs11631109	15	93079032
rs12903810	15	93358517
rs12906287	15	94000296
rs3736255	15	96294895
rs4966009	15	97021019
rs2684811	15	97271086
rs4966046	15	97292798
rs2684796	15	97300915
rs1078988	15	99720223
rs3916990	16	312598
rs370681	16	332462
rs2294451	16	787744
rs3094481	16	2719237
rs1049206	16	4875147
rs4786721	16	5572391
rs2302607	16	8636625
rs10163323	16	8864991
rs1476955	16	9707142
rs17673553	16	11149407
rs350216	16	12058641
rs350213	16	12060875
rs8053451	16	12061468
rs9935286	16	12501860
rs755215	16	12683398
rs938900	16	12683782
rs1453505	16	16878868
rs4536454	16	19025171
rs6416610	16	20325953
rs7187470	16	20327276
rs194548	16	21515973
rs9930491	16	22702950
rs9928735	16	25771045
rs9924390	16	26446800
rs705929	16	27706938
rs6565259	16	28806294
rs3922668	16	28900147
rs2071390	16	29988868
rs12929839	16	48127043
rs1362622	16	48443238
rs2302759	16	49385102
rs4785452	16	49399578
rs8050599	16	49878173
rs2647967	16	50215936
rs1075440	16	52348407
rs1558756	16	52474009
rs8060871	16	53095109
rs728571	16	53771594
rs8045775	16	57425356
rs4784090	16	58333758
rs11644025	16	61049471
rs9939071	16	63947075
rs2045924	16	64276775
rs235115	16	64770006
rs11647932	16	69022319
rs152837	16	70675252
rs8048167	16	72128052
rs825678	16	72163783
rs12920607	16	72286121
rs200286	16	72747215
rs6564434	16	75954336
rs12935510	16	77566969
rs9923392	16	79178112
rs4783119	16	81091204
rs2326207	16	82897412
rs3826144	16	82918836
rs2241632	16	83055189
rs4072655	16	83764529
rs731707	16	84538469
rs10521318	16	84568838
rs7202346	16	84662164
rs8045253	16	84995268
rs8060546	16	85040738
rs169943	16	85304332
rs2076962	16	85717982
rs11640794	16	87022477
rs4238828	16	87863319
rs1946482	16	88289911
rs2273454	17	632390
rs17761310	17	1607361
rs4239070	17	1864360
rs9909561	17	2687549
rs8072031	17	2692016
rs3816686	17	4401915
rs8078782	17	6937377
rs2270981	17	7157264
rs4792203	17	7933920
rs3027238	17	8075786
rs7221329	17	9038953
rs7215135	17	9105273
rs17808601	17	9121204
rs2277689	17	9813493
rs4128645	17	10022894
rs4792107	17	11070711
rs3859253	17	13267191
rs17771193	17	20946063
rs17052370	17	21660480
rs2779248	17	23151959
rs12938484	17	28362939
rs317416	17	29205429
rs17574949	17	29724910
rs7208829	17	38872201
rs9895150	17	42662927
rs4793790	17	50801278
rs11868362	17	52853235
rs4794738	17	52877449
rs2586085	17	53372082
rs1991401	17	59932897
rs12452196	17	60951241
rs4791117	17	61283149
rs12602753	17	62332794
rs11870477	17	65313947
rs1005316	17	66501964
rs2880563	17	67758303
rs10512584	17	67804357
rs6501557	17	68105576
rs11077846	17	72119342
rs3169601	17	75524033
rs1610037	18	900635
rs16945001	18	3516775
rs9635859	18	4747894
rs12966500	18	5051254
rs291649	18	5069328
rs12457649	18	6087485
rs12953371	18	8730283
rs9646474	18	13402155
rs7234034	18	13819695
rs1532010	18	20182039
rs1668852	18	20770864
rs8087422	18	25146707
rs10438933	18	27527127
rs1790649	18	32259691
rs2014869	18	41220585
rs10502882	18	43333631
rs905313	18	43461891
rs2337143	18	44736068
rs9948424	18	46487076
rs1144050	18	48285118
rs17692241	18	53661450
rs11152080	18	54313543
rs7240339	18	54323263
rs2159595	18	57231116
rs6567328	18	58995069
rs755163	18	59384115
rs922210	18	59967166
rs4346287	18	60381151
rs12458739	18	63165129
rs2318816	18	63637218
rs884006	18	65022699
rs10514007	18	67147359
rs17284515	18	67188947
rs10514129	18	70187838
rs10514219	18	72424285
rs6565965	18	73256562
rs6506853	18	74640795
rs9518	18	75389794
rs809359	19	1342809
rs7251590	19	1940867
rs868875	19	7737166
rs1799969	19	10255792
rs2278426	19	11211488
rs8113284	19	14775914
rs8101816	19	16961731
rs2278992	19	17956769
rs17496703	19	36476435
rs3816963	19	36508619
rs10414271	19	36650745
rs2278996	19	40222621
rs2293695	19	40683213
rs1029387	19	40712481
rs12610309	19	47359932
rs7252008	19	52916233
rs4802397	19	53053724
rs1805419	19	54150916
rs7259683	19	54845144
rs1670725	19	55464946
rs12972180	19	56710352
rs11666341	19	57293211
rs11881878	19	57402950
rs11672485	19	58525524
rs302457	19	61084863
rs9973206	19	62334594
rs6085580	20	650570
rs1049901	20	1095775
rs2422697	20	2278615
rs6139180	20	3629283
rs6052787	20	4643812
rs6053111	20	5029937
rs400735	20	5857565
rs2104012	20	6499421
rs2145274	20	6520014
rs1543427	20	11538467
rs3177118	20	11853642
rs1555145	20	11952113
rs6078495	20	12187861
rs2327771	20	13224381
rs11700244	20	15643993
rs6135530	20	15725250
rs6105521	20	16003088
rs6044652	20	17076424
rs7263900	20	19780870
rs6046528	20	19932467
rs3848799	20	23937930
rs6016759	20	40416361
rs6016887	20	40807270
rs2071197	20	42463849
rs11086190	20	45105234
rs2076549	20	45723723
rs6094916	20	46002408
rs6019266	20	46580617
rs13044588	20	47513437
rs16995777	20	49206226
rs17734029	20	50798913
rs8120425	20	51357904
rs4811429	20	51458409
rs2041317	20	51797014
rs6097591	20	51864909
rs6069624	20	54177545
rs6026036	20	56099079
rs6026288	20	56472717
rs6128525	20	57280317
rs197175	20	57338114
rs6064908	20	58211520
rs2427622	20	62331424
rs2822670	21	14752966
rs7275593	21	18444717
rs2824753	21	18639505
rs2824906	21	18829403
rs8130094	21	18961437
rs977712	21	18992561
rs2825011	21	19000295
rs2825730	21	19969912
rs2829078	21	24729069
rs2829973	21	26182327
rs1395053	21	26853119
rs17509262	21	30652039
rs558059	21	31732770
rs2833579	21	32250400
rs9636869	21	34149354
rs2834438	21	34578067
rs13048056	21	41701278
rs468811	21	41751716
rs8127664	21	41754508
rs1888523	21	43398288
rs584681	21	44997697
rs12483320	21	46788687
rs1541529	22	15826157
rs5747018	22	16057699
rs1076105	22	16062165
rs9605252	22	16170349
rs361626	22	16203261
rs4819666	22	16935134
rs756634	22	21728638
rs5996761	22	23529298
rs695430	22	24608427
rs9620647	22	25673892
rs12484788	22	26208619
rs4820018	22	29316172
rs5753818	22	30643933
rs5754097	22	31181712
rs4257479	22	31238291
rs16992462	22	32225036
rs2746967	22	35396435
rs6001376	22	37737345
rs9611766	22	41018583
rs137139	22	41354354
rs12628419	22	42044199
rs5996309	22	42044660
rs9614985	22	43699295
rs132066	22	43829931
rs3747250	22	45202574
rs910570	22	47463382
rs737356	22	48163738
rs6537639	22	48975813

## Sheet: 103 AJ specific AIMs
SNP	Chromosome	Position	chromStart	chromEnd	dbSNP	HapMap
rs10803002	1	240157037	240157036	240157037	rs10803002	rs10803002
rs6700245	1	24290002	24290001	24290002	rs6700245	rs6700245
rs12124147	1	3124191	3124190	3124191	rs12124147	rs12124147
rs11807023	1	82998367	82998366	82998367	rs11807023	rs11807023
rs4654424	1	4181318	4181317	4181318	rs4654424	rs4654424
rs2365299	1	199436177	199436176	199436177	rs2365299	rs2365299
rs13398007	2	21322841	21322840	21322841	rs13398007	rs13398007
rs2720100	2	237255078	237255077	237255078	rs2720100	rs2720100
rs10203724	2	102054590	102054589	102054590	rs10203724	rs10203724
rs4670230	2	38099220	38099219	38099220	rs4670230	rs4670230
rs7603317	2	134293725	134293724	134293725	rs7603317	rs7603317
rs13003002	2	164197260	164197259	164197260	rs13003002	rs13003002
rs1560881	2	34518916	34518915	34518916	rs1560881	rs1560881
rs1369504	2	2780786	2780785	2780786	rs1369504	rs1369504
rs279565	3	9873280	9873279	9873280	rs279565	rs279565
rs163470	3	21482619	21482618	21482619	rs163470	rs163470
rs6807272	3	184779881	184779880	184779881	rs6807272	rs6807272
rs13085051	3	150472090	150472089	150472090	rs13085051	rs13085051
rs9289584	3	99583791	99583790	99583791	rs9289584	rs9289584
rs6764328	3	77378351	77378350	77378351	rs6764328	rs6764328
rs17048130	3	69034131	69034130	69034131	rs17048130	rs17048130
rs3916092	3	19921061	19921060	19921061	rs3916092	rs3916092
rs12019224	3	37490345	37490344	37490345	rs12019224	rs12019224
rs4834773	4	120496843	120496842	120496843	rs4834773	rs4834773
rs2589850	4	124750872	124750871	124750872	rs2589850	rs2589850
rs10001776	4	190513859	190513858	190513859	rs10001776	rs10001776
rs1114531	4	183281048	183281047	183281048	rs1114531	rs1114531
rs1452373	4	82503079	82503078	82503079	rs1452373	rs1452373
rs7699716	4	96648015	96648014	96648015	rs7699716	rs7699716
rs283018	4	16349266	16349265	16349266	rs283018	rs283018
rs256348	5	59204108	59204107	59204108	rs256348	rs256348
rs7727897	5	176979615	176979614	176979615	rs7727897	rs7727897
rs11948727	5	96516769	96516768	96516769	rs11948727	rs11948727
rs4975838	5	2103483	2103482	2103483	rs4975838	rs4975838
rs10055858	5	89030846	89030845	89030846	rs10055858	rs10055858
rs2297740	6	129877507	129877506	129877507	rs2297740	rs2297740
rs1177935	7	147664781	147664780	147664781	rs1177935	rs1177935
rs10265493	7	7312407	7312406	7312407	rs10265493	rs10265493
rs12530692	7	43245373	43245372	43245373	rs12530692	rs12530692
rs7789750	7	14140258	14140257	14140258	rs7789750	rs7789750
rs17687519	7	13986829	13986828	13986829	rs17687519	rs17687519
rs9986815	7	81354914	81354913	81354914	rs9986815	rs9986815
rs1203181	7	30897832	30897831	30897832	rs1203181	rs1203181
rs4734487	8	101931489	101931488	101931489	rs4734487	rs4734487
rs1455387	8	40286853	40286852	40286853	rs1455387	rs1455387
rs12683609	9	16324761	16324760	16324761	rs12683609	rs12683609
rs1215177	9	15197485	15197484	15197485	rs1215177	rs1215177
rs3934594	9	90800363	90800362	90800363	rs3934594	rs3934594
rs7912269	10	78397610	78397609	78397610	rs7912269	rs7912269
rs11187345	10	94996967	94996966	94996967	rs11187345	rs11187345
rs9421411	10	123086549	123086548	123086549	rs9421411	rs9421411
rs10823320	10	70657066	70657065	70657066	rs10823320	rs10823320
rs2057436	10	77347493	77347492	77347493	rs2057436	rs2057436
rs7086353	10	76740481	76740480	76740481	rs7086353	rs7086353
rs7475778	10	100358883	100358882	100358883	rs7475778	rs7475778
rs7901816	10	129291896	129291895	129291896	rs7901816	rs7901816
rs7913879	10	133058984	133058983	133058984	rs7913879	rs7913879
rs12413931	10	105435578	105435577	105435578	rs12413931	rs12413931
rs10883875	10	105249907	105249906	105249907	rs10883875	rs10883875
rs11218802	11	122146466	122146465	122146466	rs11218802	rs11218802
rs2237997	11	60528666	60528665	60528666	rs2237997	rs2237997
rs3850942	11	63364623	63364622	63364623	rs3850942	rs3850942
rs16937996	11	44516474	44516473	44516474	rs16937996	rs16937996
rs3931643	11	72582958	72582957	72582958	rs3931643	rs3931643
rs939804	11	33785423	33785422	33785423	rs939804	rs939804
rs10832869	11	2867197	2867196	2867197	rs10832869	rs10832869
rs7912	11	76186491	76186490	76186491	rs7912	rs7912
rs730129	11	44559904	44559903	44559904	rs730129	rs730129
rs1910780	12	126441395	126441394	126441395	rs1910780	rs1910780
rs7296513	12	26840916	26840915	26840916	rs7296513	rs7296513
rs12584527	13	26264210	26264209	26264210	rs12584527	rs12584527
rs555212	13	112804541	112804540	112804541	rs555212	rs555212
rs730959	14	93492099	93492098	93492099	rs730959	rs730959
rs10498546	14	80194089	80194088	80194089	rs10498546	rs10498546
rs11848323	14	20876340	20876339	20876340	rs11848323	rs11848323
rs10138435	14	58680889	58680888	58680889	rs10138435	rs10138435
rs11621995	14	98657200	98657199	98657200	rs11621995	rs11621995
rs17696574	14	39037282	39037281	39037282	rs17696574	rs17696574
rs8029021	15	50769166	50769165	50769166	rs8029021	rs8029021
rs2912602	15	24270332	24270331	24270332	rs2912602	rs2912602
rs7187470	16	20327276	20327275	20327276	rs7187470	rs7187470
rs8053451	16	12061468	12061467	12061468	rs8053451	rs8053451
rs1946482	16	88289911	88289910	88289911	rs1946482	rs1946482
rs9939071	16	63947075	63947074	63947075	rs9939071	rs9939071
rs755215	16	12683398	12683397	12683398	rs755215	rs755215
rs6416610	16	20325953	20325952	20325953	rs6416610	rs6416610
rs8078782	17	6937377	6937376	6937377	rs8078782	rs8078782
rs7215135	17	9105273	9105272	9105273	rs7215135	rs7215135
rs3027238	17	8075786	8075785	8075786	rs3027238	rs3027238
rs12458739	18	63165129	63165128	63165129	rs12458739	rs12458739
rs8087422	18	25146707	25146706	25146707	rs8087422	rs8087422
rs7252008	19	52916233	52916232	52916233	rs7252008	rs7252008
rs11881878	19	57402950	57402949	57402950	rs11881878	rs11881878
rs2278992	19	17956769	17956768	17956769	rs2278992	rs2278992
rs2327771	20	13224381	13224380	13224381	rs2327771	rs2327771
rs6052787	20	4643812	4643811	4643812	rs6052787	rs6052787
rs2145274	20	6520014	6520013	6520014	rs2145274	rs2145274
rs16995777	20	49206226	49206225	49206226	rs16995777	rs16995777
rs2041317	20	51797014	51797013	51797014	rs2041317	rs2041317
rs197175	20	57338114	57338113	57338114	rs197175	rs197175
rs2427622	20	62331424	62331423	62331424	rs2427622	rs2427622
rs2825011	21	19000295	19000294	19000295	rs2825011	rs2825011
rs137139	22	41354354	41354353	41354354	rs137139	rs137139

## Sheet: 418 coding SNPs
SNP	Ensembl gene	Ensembl transcript	Gene Symbol	SNP predicted function	cdna position	cds position	AA position	Peptide shift
rs3131639	ENSG00000204516.2	ENST00000399150.1	A2AC57_HUMAN	coding	331	223	75	N|D
rs1558526	ENSG00000166535.8	ENST00000299698.4	A2ML1	coding	2940	1409	470	C|Y
rs1045642	ENSG00000085563.3	ENST00000265724.2	ABCB1	coding	3853	3435	1145	-
rs9282564	ENSG00000085563.3	ENST00000265724.2	ABCB1	coding	479	61	21	N|D
rs2304497	ENSG00000131473.6	ENST00000352035.1	ACLY	coding	688	525	175	E|D
rs3118667	ENSG00000160323.8	ENST00000355699.1	ADAMTS13	coding	864	420	140	-
rs3124768	ENSG00000160323.8	ENST00000356589.1	ADAMTS13	coding	2067	1623	541	-
rs2131535	ENSG00000134917.5	ENST00000257359.4	ADAMTS8	coding	2281	1574	525	A|V
rs1800684	ENSG00000204305.2	ENST00000375055.2	AGER	coding	30	6	2	-
rs2269475	ENSG00000204472.2	ENST00000376051.2	AIF1	coding	44	43	15	R|W
rs11112330	ENSG00000136010.6	ENST00000258494.6	ALDH1L2	coding	1891	1869	623	-
rs2230709	ENSG00000159423.6	ENST00000290597.4	ALDH4A1	coding	1463	1408	470	V|I
rs2285424	ENSG00000181392.4	ENST00000392184.1	ALKBH6	coding	763	759	253	-
rs2414865	ENSG00000166839.7	ENST00000319580.6	ANKDD1A	coding	1121	819	273	-
rs2279348	ENSG00000167522.6	ENST00000301030.3	ANKRD11	coding	3373	2912	971	A|V
rs707922	ENSG00000204444.2	ENST00000375918.2	APOM	coding	570	332	111	G|V
rs11544593	ENSG00000157500.2	ENST00000288266.2	APPL1	coding	2246	2099	700	E|G
rs4277287	ENSG00000100628.3	ENST00000315988.3	ASB2	coding	1029	540	180	-
rs6565259	ENSG00000196296.4	ENST00000395503.1	ATP2A1	coding	868	867	289	-
rs7335858	ENSG00000132932.6	ENST00000381655.1	ATP8A2	coding	2383	2184	728	-
rs10885721	ENSG00000107518.6	ENST00000355044.2	ATRNL1	coding	3995	3609	1203	-
rs1805105	ENSG00000103126.7	ENST00000262320.2	AXIN1	coding	939	762	254	-
rs3733796	ENSG00000153395.2	ENST00000283415.2	AYTL2	coding	516	399	133	-
rs2240813	ENSG00000179913.5	ENST00000318683.5	B3GNT3	coding	555	408	136	-
rs3764779	ENSG00000121578.7	ENST00000359213.2	B4GALT4	coding	848	346	116	Q|E
rs1129640	ENSG00000198563.3	ENST00000396172.1	BAT1	coding	979	348	116	-
rs2239526	ENSG00000198563.3	ENST00000376163.2	BAT1	coding	46	46	16	R|C
rs3130071	ENSG00000204469.2	ENST00000376033.2	BAT2	coding	1296	1062	354	-
rs1341023	ENSG00000101425.4	ENST00000262865.2	BPI	coding	84	47	16	A|V
rs1341024	ENSG00000101425.4	ENST00000262865.2	BPI	coding	100	63	21	-
rs3747869	ENSG00000107738.8	ENST00000394960.1	C10orf54	coding	620	549	183	D|E
rs3814555	ENSG00000171160.7	ENST00000335628.3	C10orf83	coding	543	543	181	-
rs3814556	ENSG00000171160.7	ENST00000370636.1	C10orf83	coding	955	309	103	-
rs12421329	ENSG00000184224.1	ENST00000333139.1	C11orf72	coding	305	64	22	P|T
rs8660	ENSG00000126790.2	ENST00000247194.2	C14orf149	coding	1060	1021	341	I|V
rs894039	ENSG00000140104.7	ENST00000389964.2	C14orf79	coding	1102	949	317	-
rs2302607	ENSG00000067365.6	ENST00000163678.5	C16orf68	coding	890	614	205	R|H
rs8531	ENSG00000196544.3	ENST00000389017.2	C17orf59	coding	765	765	255	-
rs3027238	ENSG00000178971.6	ENST00000315684.5	C17orf68	coding	2466	2458	820	I|V
rs159528	ENSG00000177493.1	ENST00000324654.1	C1orf215	coding	682	33	11	-
rs10489579	ENSG00000116668.5	ENST00000367501.1	C1orf26	coding	536	442	148	I|V
rs6698109	ENSG00000116668.5	ENST00000367500.2	C1orf26	coding	1772	1607	536	H|R
rs1043879	ENSG00000117616.8	ENST00000243189.5	C1orf63	coding	968	716	239	E|G
rs13119384	ENSG00000138813.3	ENST00000326581.2	C4orf17	coding	602	253	85	S|P
rs7696816	ENSG00000138658.7	ENST00000309071.4	C4orf21	coding	1345	1229	410	N|S
rs11748836	ENSG00000055147.7	ENST00000351797.3	C5orf3	coding	1314	1219	407	E|K
rs496530	ENSG00000203907.2	ENST00000370359.2	C6orf156	coding	158	59	20	V|A
rs6905572	ENSG00000213709.1	ENST00000375705.1	C6orf26	coding	3431	296	99	P|L
rs1048886	ENSG00000154079.4	ENST00000370474.2	C6orf57	coding	161	137	46	Q|R
rs7021977	ENSG00000175768.4	ENST00000321301.3	C9orf105	coding	117	78	26	-
rs4076794	ENSG00000177992.6	ENST00000325643.4	C9orf79	coding	2147	2112	704	D|E
rs12553173	ENSG00000107159.4	ENST00000378357.2	CA9	coding	249	145	49	-
rs8044363	ENSG00000196557.3	ENST00000356546.3	CACNA1H	coding	1107	1107	369	-
rs3737907	ENSG00000171735.7	ENST00000377565.1	CAMTA1	coding	1134	927	309	-
rs28359608	ENSG00000135773.6	ENST00000354537.1	CAPN9	coding	448	366	122	S|R
rs13656	ENSG00000110888.9	ENST00000395805.1	CAPRIN2	coding	2921	2373	791	-
rs2304630	ENSG00000110888.9	ENST00000395805.1	CAPRIN2	coding	2103	1555	519	M|V
rs10842496	ENSG00000118307.7	ENST00000395992.1	CASC1	coding	325	289	97	R|S
rs1801726	ENSG00000036828.5	ENST00000393624.1	CASR	coding	3295	3031	1011	E|Q
rs20572	ENSG00000159228.4	ENST00000290349.4	CBR1	coding	819	627	209	-
rs2835265	ENSG00000159228.4	ENST00000399191.1	CBR1	coding	703	622	208	R|W
rs8111625	ENSG00000160994.2	ENST00000292574.2	CCDC105	coding	1430	1331	444	S|T
rs2275420	ENSG00000159884.4	ENST00000378407.2	CCDC107	coding	635	569	190	S|F
rs7960706	ENSG00000165972.7	ENST00000344280.2	CCDC38	coding	1833	1599	533	-
rs13096390	ENSG00000163611.4	ENST00000295872.2	CCDC52	coding	398	138	46	-
rs7637618	ENSG00000163611.4	ENST00000295872.2	CCDC52	coding	1778	1518	506	-
rs2074420	ENSG00000110104.3	ENST00000339492.3	CCDC86	coding	360	360	120	-
rs1265084	ENSG00000204536.2	ENST00000396268.1	CCHCR1	coding	2631	2442	814	-
rs130078	ENSG00000204536.2	ENST00000396266.1	CCHCR1	coding	1201	771	257	-
rs3094225	ENSG00000204536.2	ENST00000396268.1	CCHCR1	coding	1956	1767	589	-
rs3130453	ENSG00000204536.2	ENST00000396268.1	CCHCR1	coding	423	234	78	W|*
rs1050922	ENSG00000013725.8	ENST00000344931.3	CD6	coding	1745	1581	527	-
rs1021580	ENSG00000164287.6	ENST00000331730.2	CDC20B	coding	473	298	100	R|C
rs2098386	ENSG00000115816.5	ENST00000234170.4	CEBPZ	coding	338	304	102	V|I
rs11860456	ENSG00000159398.7	ENST00000319165.6	CES7	coding	1610	1461	487	D|E
rs11860488	ENSG00000159398.7	ENST00000290567.6	CES7	coding	1677	1557	519	-
rs1048709	ENSG00000204359.2	ENST00000375455.2	CFB	coding	676	450	150	-
rs213950	ENSG00000001626.5	ENST00000003084.5	CFTR	coding	1540	1408	470	V|M
rs11074121	ENSG00000173575.4	ENST00000394196.1	CHD2	coding	3425	2718	906	-
rs742711	ENSG00000089199.3	ENST00000378961.2	CHGB	coding	1362	1250	417	R|H
rs2294451	ENSG00000127586.6	ENST00000317063.3	CHTF18	coding	3410	3410	1137	P|L
rs927718	ENSG00000171217.4	ENST00000367165.2	CLDN20	coding	428	48	16	-
rs2277998	ENSG00000104938.8	ENST00000357361.1	CLEC4M	coding	943	871	291	D|N
rs7852039	ENSG00000106714.9	ENST00000297668.5	CNTNAP3	coding	2773	2534	845	R|H
rs2567705	ENSG00000196739.4	ENST00000356083.3	COL27A1	coding	2222	1831	611	I|F
rs2567706	ENSG00000196739.4	ENST00000356083.3	COL27A1	coding	750	359	120	Q|R
rs2567707	ENSG00000196739.4	ENST00000374106.2	COL27A1	coding	204	106	36	V|I
rs2808770	ENSG00000196739.4	ENST00000356083.3	COL27A1	coding	2001	1610	537	I|T
rs11915192	ENSG00000196353.4	ENST00000357965.2	CPNE4	coding	3097	1269	423	-
rs11228356	ENSG00000110090.4	ENST00000265641.3	CPT1A	coding	1039	963	321	-
rs2238647	ENSG00000006016.2	ENST00000392386.1	CRLF1	coding	431	402	134	-
rs1056033	ENSG00000077984.3	ENST00000376835.2	CST7	coding	546	336	112	-
rs12241767	ENSG00000138336.4	ENST00000373644.2	CXXC6	coding	2960	2751	917	-
rs3998860	ENSG00000138336.4	ENST00000373644.2	CXXC6	coding	3578	3369	1123	I|M
rs17342647	ENSG00000021461.8	ENST00000222382.4	CYP3A43	coding	1150	1047	349	-
rs311686	ENSG00000080007.3	ENST00000370336.2	DDX43	coding	2031	1873	625	K|E
rs6966154	ENSG00000136267.5	ENST00000399322.1	DGKB	coding	2296	2229	743	-
rs1377586	ENSG00000145214.5	ENST00000273814.2	DGKQ	coding	1025	951	317	-
rs3206824	ENSG00000050165.7	ENST00000326932.3	DKK3	coding	1228	1003	335	R|G
rs10019009	ENSG00000152592.6	ENST00000339673.4	DMP1	coding	304	205	69	S|C
rs11057355	ENSG00000188085.4	ENST00000339192.2	DNAH10	coding	246	162	54	-
rs10900864	ENSG00000170464.3	ENST00000302060.3	DNAJC18	coding	230	198	66	-
rs17058970	ENSG00000163687.4	ENST00000394549.1	DNASE1L3	coding	350	276	92	-
rs737337	ENSG00000130158.5	ENST00000319867.5	DOCK6	coding	2148	2136	712	-
rs11801190	ENSG00000143369.6	ENST00000369047.2	ECM1	coding	932	780	260	-
rs28558789	ENSG00000177685.7	ENST00000321883.3	EFCAB4A	coding	899	457	153	K|E
rs4075289	ENSG00000177685.7	ENST00000327417.4	EFCAB4A	coding	1468	1026	342	E|D
rs7126805	ENSG00000177685.7	ENST00000327417.4	EFCAB4A	coding	672	230	77	R|Q
rs17180771	ENSG00000163576.8	ENST00000295824.6	EFHB	coding	534	366	122	-
rs3213530	ENSG00000010030.6	ENST00000394560.1	ETV7	coding	369	369	123	-
rs2802211	ENSG00000171824.6	ENST00000376936.2	EXOSC10	coding	2224	2169	723	-
rs4524	ENSG00000198734.3	ENST00000367797.2	F5	coding	2718	2573	858	K|R
rs6016	ENSG00000198734.3	ENST00000367796.2	F5	coding	2368	2223	741	-
rs16869371	ENSG00000082269.8	ENST00000361499.2	FAM135A	coding	4787	4383	1461	-
rs7740873	ENSG00000082269.8	ENST00000361499.2	FAM135A	coding	3833	3429	1143	-
rs6949056	ENSG00000135248.8	ENST00000315184.3	FAM137A	coding	736	683	228	S|L
rs7726891	ENSG00000153347.4	ENST00000283357.4	FAM81B	coding	412	366	122	-
rs2280301	ENSG00000130957.3	ENST00000375337.2	FBP2	coding	398	331	111	-
rs10090550	ENSG00000147364.7	ENST00000276326.3	FBXO25	coding	379	113	38	R|H
rs9621461	ENSG00000100225.9	ENST00000382058.2	FBXO7	coding	120	120	40	-
rs11582663	ENSG00000163518.3	ENST00000271532.1	FCRL4	coding	315	179	60	R|Q
rs7520519	ENSG00000162746.8	ENST00000367948.2	FCRLB	coding	551	336	112	-
rs1385816	ENSG00000189283.3	ENST00000341848.3	FHIT	coding	294	294	98	-
rs2307492	ENSG00000094963.6	ENST00000209929.5	FMO2	coding	662	545	182	F|S
rs1139978	ENSG00000198815.2	ENST00000361776.1	FOXJ3	coding	1218	1027	343	T|P
rs1057079	ENSG00000198793.3	ENST00000361445.2	FRAP1	coding	4833	4731	1577	-
rs1541529	ENSG00000215568.1	ENST00000400588.1	GAB4	coding	1398	1290	430	-
rs5374	ENSG00000166573.1	ENST00000299727.1	GALR1	coding	913	141	47	-
rs1573858	ENSG00000179348.4	ENST00000341105.1	GATA2	coding	347	15	5	-
rs2273454	ENSG00000167699.5	ENST00000397393.1	GLOD4	coding	469	469	157	-
rs10807371	ENSG00000164393.2	ENST00000398742.1	GPR111	coding	1123	1074	358	-
rs17541107	ENSG00000164393.2	ENST00000296862.1	GPR111	coding	970	970	324	L|M
rs6907125	ENSG00000164393.2	ENST00000296862.1	GPR111	coding	443	443	148	Q|R
rs8180544	ENSG00000164393.2	ENST00000398742.1	GPR111	coding	772	723	241	-
rs9296573	ENSG00000164393.2	ENST00000398742.1	GPR111	coding	1927	1878	626	-
rs9381594	ENSG00000164393.2	ENST00000398742.1	GPR111	coding	1244	1195	399	I|V
rs10948375	ENSG00000153294.5	ENST00000371220.1	GPR115	coding	30	30	10	-
rs2274911	ENSG00000173612.3	ENST00000368549.2	GPRC6A	coding	303	271	91	P|S
rs6901971	ENSG00000173612.3	ENST00000368549.2	GPRC6A	coding	1502	1470	490	-
rs2270981	ENSG00000132522.7	ENST00000315601.4	GPS2	coding	2065	795	265	-
rs1138272	ENSG00000084207.8	ENST00000398606.1	GSTP1	coding	590	341	114	A|V
rs1695	ENSG00000084207.8	ENST00000398606.1	GSTP1	coding	562	313	105	I|V
rs16891375	ENSG00000197697.3	ENST00000356530.3	H2B1C_HUMAN	coding	84	18	6	-
rs13796	ENSG00000143575.5	ENST00000328703.5	HAX1	coding	372	159	53	-
rs3737488	ENSG00000138641.5	ENST00000264345.3	HERC3	coding	2556	2526	842	-
rs10516809	ENSG00000138646.2	ENST00000264350.2	HERC5	coding	2607	2454	818	-
rs1800428	ENSG00000213614.1	ENST00000268097.3	HEXA	coding	99	9	3	-
rs2358996	ENSG00000163349.9	ENST00000361587.2	HIPK1	coding	2083	2034	678	-
rs2050948	ENSG00000124575.4	ENST00000244534.4	HIST1H1D	coding	210	210	70	-
rs2050950	ENSG00000124575.4	ENST00000244534.4	HIST1H1D	coding	279	279	93	-
rs9358871	ENSG00000164508.2	ENST00000297012.2	HIST1H2AA	coding	81	81	27	-
rs4712960	ENSG00000146047.4	ENST00000274764.2	HIST1H2BA	coding	129	129	43	-
rs9358872	ENSG00000146047.4	ENST00000274764.2	HIST1H2BA	coding	381	381	127	-
rs10823320	ENSG00000156510.7	ENST00000354624.3	HKDC1	coding	294	161	54	D|G
rs3135391	ENSG00000204287.2	ENST00000395388.1	HLA-DRA	coding	435	354	118	-
rs812249	ENSG00000071794.7	ENST00000392913.1	HLTF	coding	1127	1071	357	-
rs3732557	ENSG00000163755.2	ENST00000296051.1	HPS3	coding	2666	2526	842	-
rs2014410	ENSG00000100099.9	ENST00000398145.1	HPS4	coding	1986	1327	443	L|V
rs10883100	ENSG00000172987.6	ENST00000370552.2	HPSE2	coding	1736	1736	579	Y|F
rs1799969	ENSG00000090339.1	ENST00000264832.1	ICAM1	coding	792	721	241	G|R
rs7621591	ENSG00000152580.4	ENST00000282466.2	IGSF10	coding	345	345	115	-
rs10979601	ENSG00000070061.6	ENST00000374647.2	IKBKAP	coding	2604	2294	765	G|E
rs2230793	ENSG00000070061.6	ENST00000374647.2	IKBKAP	coding	2756	2446	816	I|L
rs348867	ENSG00000081148.6	ENST00000394112.1	IMPG2	coding	3584	3381	1127	-
rs3735109	ENSG00000106012.8	ENST00000325997.7	IQCE	coding	2180	1996	666	L|V
rs2292745	ENSG00000137809.7	ENST00000315757.6	ITGA11	coding	1768	1767	589	-
rs17179181	ENSG00000127663.6	ENST00000159111.2	JMJD2B	coding	2552	2334	778	-
rs11190812	ENSG00000107821.5	ENST00000370200.2	KAZALD1	coding	1033	707	236	G|D
rs914428	ENSG00000107147.4	ENST00000263604.3	KCNT1	coding	2370	2370	790	-
rs709682	ENSG00000127463.5	ENST00000375208.2	KIAA0090	coding	1083	1040	347	S|N
rs12949173	ENSG00000177728.5	ENST00000375248.2	KIAA0195	coding	3623	3420	1140	-
rs2271271	ENSG00000214655.1	ENST00000398725.1	KIAA0913	coding	3415	3414	1138	-
rs8036680	ENSG00000047346.4	ENST00000261844.4	KIAA1370	coding	404	404	135	Q|R
rs3740930	ENSG00000110318.7	ENST00000263468.7	KIAA1377	coding	1212	942	314	-
rs17603649	ENSG00000163617.3	ENST00000295878.2	KIAA1407	coding	1267	1120	374	R|W
rs2487305	ENSG00000066735.6	ENST00000315264.4	KIF26A	coding	1761	1761	587	-
rs1076235	ENSG00000167487.3	ENST00000300976.3	KLHL26	coding	117	90	30	-
rs3218222	ENSG00000129347.9	ENST00000312962.3	KRI1	coding	22	13	5	T|A
rs3745245	ENSG00000129347.9	ENST00000312962.3	KRI1	coding	165	156	52	-
rs10901344	ENSG00000050555.8	ENST00000355452.3	LAMC3	coding	3203	3105	1035	-
rs3731673	ENSG00000068697.4	ENST00000175091.2	LAPTM4A	coding	380	216	72	-
rs3741562	ENSG00000139624.5	ENST00000317551.4	LASS5	coding	818	753	251	-
rs3754689	ENSG00000115850.1	ENST00000264162.1	LCT	coding	666	655	219	V|I
rs1129998	ENSG00000198589.3	ENST00000357115.1	LRBA	coding	5794	5550	1850	-
rs6793110	ENSG00000144749.4	ENST00000383702.1	LRIG1	coding	1765	1245	415	-
rs7969931	ENSG00000118308.7	ENST00000354454.1	LRMP	coding	1455	589	197	L|V
rs13431727	ENSG00000168702.7	ENST00000389485.2	LRP1B	coding	7605	6744	2248	-
rs2306033	ENSG00000134569.3	ENST00000378623.1	LRP4	coding	3851	3608	1203	A|V
rs4965778	ENSG00000154237.4	ENST00000388948.2	LRRK1	coding	3766	3447	1149	-
rs1539567	ENSG00000148356.5	ENST00000300417.4	LRSAM1	coding	1302	952	318	N|D
rs35785446	ENSG00000160285.5	ENST00000397728.1	LSS	coding	1872	1840	614	R|W
rs7123133	ENSG00000184384.5	ENST00000331217.5	MAML2	coding	2178	2173	725	P|T
rs7123272	ENSG00000184384.5	ENST00000331217.5	MAML2	coding	2051	2046	682	-
rs17375215	ENSG00000111261.6	ENST00000355566.2	MANSC1	coding	391	391	131	D|N
rs1861676	ENSG00000111261.6	ENST00000396349.1	MANSC1	coding	1257	982	328	-
rs3741801	ENSG00000111261.6	ENST00000355566.2	MANSC1	coding	837	837	279	-
rs4763282	ENSG00000111261.6	ENST00000355566.2	MANSC1	coding	442	442	148	-
rs7905784	ENSG00000065328.8	ENST00000378694.1	MCM10	coding	1693	1618	540	T|S
rs293035	ENSG00000175471.8	ENST00000312216.7	MCTP1	coding	984	984	328	-
rs17224810	ENSG00000111554.8	ENST00000303145.5	MDM1	coding	1234	1147	383	V|I
rs11855807	ENSG00000140259.5	ENST00000267812.2	MFAP1	coding	1174	990	330	-
rs4758686	ENSG00000175727.5	ENST00000319080.4	MLXIP	coding	2286	2286	762	-
rs11174549	ENSG00000061987.5	ENST00000393632.1	MON2	coding	4544	4153	1385	I|V
rs2197737	ENSG00000114487.3	ENST00000232603.3	MORC1	coding	3008	2946	982	-
rs2593943	ENSG00000114487.3	ENST00000232603.3	MORC1	coding	2568	2506	836	H|Y
rs3762696	ENSG00000114487.3	ENST00000232603.3	MORC1	coding	1448	1386	462	D|E
rs17742929	ENSG00000161647.8	ENST00000398389.1	MPP3	coding	1533	1197	399	-
rs2075789	ENSG00000204410.2	ENST00000375755.2	MSH5	coding	322	85	29	P|S
rs1801133	ENSG00000177000.3	ENST00000376583.1	MTHFR	coding	788	788	263	A|V
rs2066470	ENSG00000177000.3	ENST00000376592.1	MTHFR	coding	246	117	39	-
rs2306985	ENSG00000138823.3	ENST00000265517.2	MTTP	coding	977	891	297	H|Q
rs991811	ENSG00000138823.3	ENST00000265517.2	MTTP	coding	539	453	151	-
rs1050008	ENSG00000157601.6	ENST00000398600.1	MX1	coding	2648	1623	541	-
rs2070229	ENSG00000157601.6	ENST00000288383.6	MX1	coding	1611	1254	418	-
rs820144	ENSG00000188126.4	ENST00000293201.5	MYO15B	coding	3881	2801	934	M|T
rs17704912	ENSG00000133454.8	ENST00000335473.6	MYO18B	coding	3363	3113	1038	W|S
rs2286873	ENSG00000197879.3	ENST00000359786.1	MYO1C	coding	1972	1758	586	-
rs3765623	ENSG00000101605.4	ENST00000261606.4	MYOM1	coding	4268	3934	1312	D|N
rs6700245	ENSG00000142661.8	ENST00000374434.1	MYOM3	coding	1467	1304	435	Q|R
rs6094752	ENSG00000124151.7	ENST00000372004.1	NCOA3	coding	870	652	218	R|C
rs2273234	ENSG00000070614.6	ENST00000261797.5	NDST1	coding	1137	750	250	-
rs747829	ENSG00000214357.1	ENST00000369800.2	NEURL1B	coding	1359	1359	453	-
rs34436714	ENSG00000142405.9	ENST00000354278.2	NLRP12	coding	285	116	39	G|V
rs2076485	ENSG00000213886.1	ENST00000377050.2	NM_006398	coding	427	203	68	I|T
rs13412	ENSG00000141696.4	ENST00000393928.1	NO55_HUMAN	coding	841	557	186	Q|R
rs2067085	ENSG00000167207.1	ENST00000300589.1	NOD2	coding	639	534	178	-
rs3732111	ENSG00000115761.6	ENST00000381685.2	NOL10	coding	1092	981	327	-
rs3732114	ENSG00000115761.6	ENST00000345985.1	NOL10	coding	1947	1836	612	-
rs1044506	ENSG00000204301.2	ENST00000375023.2	NOTCH4	coding	3106	2967	989	-
rs41270098	ENSG00000189325.3	ENST00000343824.3	NP_001010903.2	coding	913	735	245	-
rs2075582	ENSG00000204511.1	ENST00000376191.1	NP_001011700.2	coding	407	354	118	-
rs3093983	ENSG00000204511.1	ENST00000376191.1	NP_001011700.2	coding	187	134	45	S|N
rs561930	ENSG00000203908.1	ENST00000370367.1	NP_001017361.1	coding	655	602	201	A|G
rs149271	ENSG00000184730.4	ENST00000328423.4	NP_061160.2	coding	510	510	170	-
rs180743	ENSG00000184730.4	ENST00000328423.4	NP_061160.2	coding	1255	1255	419	P|A
rs40831	ENSG00000184730.4	ENST00000328423.4	NP_061160.2	coding	2058	2058	686	-
rs10871494	ENSG00000157637.4	ENST00000288439.2	NP_612637.1	coding	867	492	164	-
rs16893687	ENSG00000178722.5	ENST00000313303.5	NP_775938.1	coding	133	133	45	A|T
rs328694	ENSG00000164334.7	ENST00000335286.4	NP_877438.2	coding	727	517	173	P|S
rs11231409	ENSG00000196600.3	ENST00000306494.5	NP_955384.3	coding	748	748	250	S|G
rs6591771	ENSG00000196600.3	ENST00000306494.5	NP_955384.3	coding	1456	1456	486	M|V
rs11196400	ENSG00000197893.3	ENST00000369350.1	NRAP	coding	648	637	213	D|N
rs2185913	ENSG00000197893.3	ENST00000369358.2	NRAP	coding	991	746	249	Y|C
rs2270182	ENSG00000197893.3	ENST00000369350.1	NRAP	coding	754	743	248	N|I
rs2275799	ENSG00000197893.3	ENST00000369350.1	NRAP	coding	42	31	11	A|T
rs3127106	ENSG00000197893.3	ENST00000369343.1	NRAP	coding	1324	266	89	Q|R
rs3189030	ENSG00000197893.3	ENST00000369350.1	NRAP	coding	667	656	219	S|L
rs3737322	ENSG00000197893.3	ENST00000369358.2	NRAP	coding	716	471	157	-
rs4918861	ENSG00000197893.3	ENST00000369358.2	NRAP	coding	884	639	213	-
rs10916495	ENSG00000069248.5	ENST00000366681.2	NUP133	coding	650	558	186	-
rs11805194	ENSG00000069248.5	ENST00000261396.2	NUP133	coding	972	880	294	I|V
rs2499836	ENSG00000162745.3	ENST00000367940.1	OLFML2B	coding	1718	952	318	W|R
rs769434	ENSG00000205813.2	ENST00000381948.2	OR3A2	coding	846	846	282	-
rs7941509	ENSG00000176895.5	ENST00000396933.1	OR51A7	coding	267	267	89	-
rs2053116	ENSG00000176937.7	ENST00000380382.1	OR52R1	coding	970	970	324	S|A
rs6578533	ENSG00000176937.7	ENST00000396940.1	OR52R1	coding	634	634	212	N|Y
rs7941731	ENSG00000176937.7	ENST00000380382.1	OR52R1	coding	623	623	208	I|T
rs1945237	ENSG00000150269.1	ENST00000279791.1	OR5M9	coding	809	809	270	K|R
rs4804400	ENSG00000170923.2	ENST00000305456.2	OR7G2	coding	957	957	319	-
rs10896290	ENSG00000172487.2	ENST00000303039.2	OR8J1	coding	359	359	120	Y|C
rs1905055	ENSG00000150261.1	ENST00000279783.1	OR8K1	coding	2	2	1	M|T
rs799265	ENSG00000135506.7	ENST00000315970.5	OS9_HUMAN	coding	1454	1395	465	-
rs3775527	ENSG00000169116.6	ENST00000307428.6	PARM1_HUMAN	coding	828	765	255	-
rs3822109	ENSG00000169116.6	ENST00000307428.6	PARM1_HUMAN	coding	620	557	186	S|L
rs2229745	ENSG00000173599.7	ENST00000393955.1	PC	coding	2668	2619	873	-
rs6861047	ENSG00000204955.2	ENST00000305759.5	PCDHGA2	coding	603	552	184	-
rs726684	ENSG00000214574.1	ENST00000398604.1	PCDHGA8	coding	945	47	16	L|R
rs17208397	ENSG00000214570.1	ENST00000398594.1	PCDHGB7	coding	1358	1213	405	V|L
rs2074912	ENSG00000081853.6	ENST00000252087.1	PCDHGC5	coding	1709	1709	570	D|G
rs2075661	ENSG00000081853.6	ENST00000308177.1	PCDHGC5	coding	697	582	194	-
rs918558	ENSG00000081853.6	ENST00000252087.1	PCDHGC5	coding	2142	2142	714	-
rs1249950	ENSG00000123360.5	ENST00000243052.1	PDE1B	coding	1642	1476	492	-
rs2253820	ENSG00000179094.6	ENST00000317276.2	PER1	coding	2548	2361	787	-
rs2735611	ENSG00000179094.6	ENST00000317276.2	PER1	coding	2434	2247	749	-
rs7915721	ENSG00000043822.3	ENST00000370631.2	PI4K2A	coding	585	528	176	-
rs4916589	ENSG00000119227.1	ENST00000238138.1	PIGZ	coding	1166	1019	340	R|Q
rs2227564	ENSG00000122861.6	ENST00000372761.1	PLAU	coding	314	314	105	L|P
rs4760	ENSG00000011422.6	ENST00000340093.3	PLAUR	coding	1180	950	317	L|P
rs7514577	ENSG00000083444.5	ENST00000196061.3	PLOD1	coding	1297	1206	402	-
rs2285365	ENSG00000004399.6	ENST00000324093.4	PLXND1	coding	3806	3627	1209	-
rs2285368	ENSG00000004399.6	ENST00000393239.1	PLXND1	coding	3209	3030	1010	-
rs2285370	ENSG00000004399.6	ENST00000324093.4	PLXND1	coding	2375	2196	732	-
rs2285371	ENSG00000004399.6	ENST00000393239.1	PLXND1	coding	2213	2034	678	-
rs2285372	ENSG00000004399.6	ENST00000324093.4	PLXND1	coding	2028	1849	617	P|S
rs2301572	ENSG00000004399.6	ENST00000324093.4	PLXND1	coding	1770	1591	531	G|S
rs217180	ENSG00000118557.9	ENST00000237353.9	PMFBP1	coding	646	514	172	A|T
rs743581	ENSG00000140464.10	ENST00000268059.5	PML	coding	2479	2339	780	G|V
rs11544712	ENSG00000165862.4	ENST00000298771.4	PNLIPRP2	coding	500	474	158	-
rs4713956	ENSG00000180316.5	ENST00000312917.4	PNPLA1	coding	1480	1306	436	S|P
rs2076167	ENSG00000112033.7	ENST00000337400.2	PPARD	coding	838	489	163	-
rs1801282	ENSG00000132170.9	ENST00000397029.1	PPARG	coding	155	34	12	P|A
rs3755863	ENSG00000109819.3	ENST00000264867.2	PPARGC1A	coding	1704	1584	528	-
rs17121605	ENSG00000165501.7	ENST00000298288.4	PPIL5	coding	611	287	96	I|N
rs7148147	ENSG00000165501.7	ENST00000298288.4	PPIL5	coding	1009	685	229	R|W
rs1049206	ENSG00000118898.5	ENST00000345988.2	PPL	coding	3600	3510	1170	-
rs2735677	ENSG00000180259.3	ENST00000326539.1	PRNT	coding	1085	147	49	-
rs12462360	ENSG00000161270.9	ENST00000301175.2	PRODH2	coding	768	768	256	-
rs390659	ENSG00000112619.4	ENST00000230381.3	PRPH2	coding	1147	910	304	Q|E
rs3745475	ENSG00000126464.5	ENST00000246798.3	PRR12	coding	243	243	81	-
rs2288920	ENSG00000126460.3	ENST00000246794.3	PRRG2	coding	355	346	116	G|C
rs3745474	ENSG00000126460.3	ENST00000246794.3	PRRG2	coding	102	93	31	-
rs1889806	ENSG00000139973.7	ENST00000358254.2	Q17RD7-2	coding	674	477	159	-
rs2844519	ENSG00000204520.2	ENST00000364810.3	Q5SS58_HUMAN	coding	424	21	7	-
rs7420703	ENSG00000204100.1	ENST00000373285.1	Q6ZV28_HUMAN	coding	197	24	8	-
rs3809461	ENSG00000189304.1	ENST00000339585.1	Q7Z4P9_HUMAN	coding	18	18	6	-
rs10900862	ENSG00000170469.3	ENST00000302091.3	Q8N799_HUMAN	coding	582	554	185	R|K
rs4732371	ENSG00000214117.1	ENST00000397584.1	Q8WYX0_HUMAN	coding	1524	239	80	L|*
rs7258963	ENSG00000141854.1	ENST00000269720.1	Q96FF7_HUMAN	coding	894	893	298	V|A
rs230182	ENSG00000158816.5	ENST00000375079.1	Q96M71_HUMAN	coding	3042	3042	1014	-
rs2278426	ENSG00000130173.5	ENST00000252453.5	Q9NQZ1_HUMAN	coding	334	334	112	R|W
rs1860596	ENSG00000047662.1	ENST00000265018.1	Q9ULE4_HUMAN	coding	1954	1952	651	R|H
rs2286771	ENSG00000047662.1	ENST00000265018.1	Q9ULE4_HUMAN	coding	2376	2374	792	R|W
rs2015205	ENSG00000130348.5	ENST00000369046.2	QRSL1	coding	1529	1425	475	-
rs12507775	ENSG00000169435.7	ENST00000395777.1	RASSF6	coding	708	391	131	S|P
rs1044418	ENSG00000135597.7	ENST00000367663.2	REPS1	coding	2728	1993	665	V|I
rs3796528	ENSG00000084093.7	ENST00000309042.6	REST	coding	3497	3150	1050	-
rs3750534	ENSG00000165188.4	ENST00000297894.4	RNF183	coding	459	341	114	Q|R
rs1998206	ENSG00000047936.3	ENST00000368507.2	ROS1	coding	659	460	154	T|P
rs17792599	ENSG00000092200.5	ENST00000206660.4	RPGRIP1	coding	525	525	175	-
rs3748357	ENSG00000092200.5	ENST00000382933.2	RPGRIP1	coding	13	13	5	D|N
rs3751945	ENSG00000141564.7	ENST00000306801.2	RPTOR_HUMAN	coding	2074	1269	423	-
rs10279499	ENSG00000205413.1	ENST00000379958.1	SAMD9	coding	1915	1645	549	V|L
rs10488532	ENSG00000177409.4	ENST00000318238.3	SAMD9L	coding	2012	796	266	V|I
rs1891419	ENSG00000162512.8	ENST00000339394.4	SDC3	coding	260	213	71	-
rs5356	ENSG00000007908.7	ENST00000367779.2	SELE	coding	1538	1422	474	-
rs17826595	ENSG00000187483.2	ENST00000338704.2	SERPINA13	coding	870	611	204	R|H
rs6119	ENSG00000188488.4	ENST00000329597.6	SERPINA5	coding	443	313	105	K|E
rs8738	ENSG00000185917.5	ENST00000399215.1	SETD4	coding	1625	252	84	-
rs3184504	ENSG00000111252.3	ENST00000341259.1	SH2B3	coding	1141	784	262	W|R
rs1574288	ENSG00000104611.5	ENST00000265807.2	SH2D4A	coding	543	207	69	-
rs3733242	ENSG00000138771.5	ENST00000296043.4	SHROOM3	coding	4822	3869	1290	P|L
rs3733242	ENSG00000138771.5	ENST00000264907.4	SHROOM3	coding	4822	3866	1289	P|L
rs2241606	ENSG00000113504.7	ENST00000264930.3	SLC12A7	coding	3041	2997	999	-
rs3810854	ENSG00000113504.7	ENST00000343658.3	SLC12A7	coding	807	763	255	A|T
rs4526148	ENSG00000113504.7	ENST00000264930.3	SLC12A7	coding	1266	1222	408	A|T
rs6865765	ENSG00000113504.7	ENST00000264930.3	SLC12A7	coding	1331	1287	429	-
rs737154	ENSG00000113504.7	ENST00000264930.3	SLC12A7	coding	2480	2436	812	-
rs35397826	ENSG00000108932.4	ENST00000344066.2	SLC16A6	coding	550	362	121	I|T
rs1201559	ENSG00000184999.4	ENST00000332793.4	SLC22A10	coding	1547	1547	516	P|L
rs1790218	ENSG00000184999.4	ENST00000332793.4	SLC22A10	coding	288	288	96	W|*
rs2904979	ENSG00000197847.4	ENST00000389831.2	SLC22A20	coding	1183	1142	381	T|I
rs923828	ENSG00000135502.7	ENST00000379218.2	SLC26A10	coding	888	322	108	A|T
rs2242664	ENSG00000204385.2	ENST00000375562.2	SLC44A4	coding	554	72	24	-
rs644827	ENSG00000204385.2	ENST00000229729.4	SLC44A4	coding	997	976	326	M|V
rs1058619	ENSG00000162426.7	ENST00000377479.1	SLC45A1	coding	1044	1044	348	-
rs1051904	ENSG00000088826.8	ENST00000305958.3	SMOX	coding	1377	1176	392	-
rs231228	ENSG00000004777.7	ENST00000007510.3	SNX26	coding	235	150	50	-
rs2274490	ENSG00000095637.10	ENST00000277982.5	SORBS1	coding	1665	1638	546	-
rs17185492	ENSG00000155761.7	ENST00000336338.3	SPAG17	coding	527	473	158	E|V
rs2278152	ENSG00000147488.5	ENST00000276480.5	ST18	coding	2479	1803	601	-
rs12763	ENSG00000148291.3	ENST00000371964.2	SURF2	coding	678	637	213	S|G
rs886089	ENSG00000148296.3	ENST00000372022.2	SURF6	coding	599	524	175	T|M
rs886090	ENSG00000148296.3	ENST00000372022.2	SURF6	coding	562	487	163	R|W
rs1057149	ENSG00000168394.6	ENST00000354258.3	TAP1	coding	2286	2124	708	-
rs2073721	ENSG00000137310.4	ENST00000376257.2	TCF19	coding	1401	631	211	M|V
rs2070116	ENSG00000100207.8	ENST00000335626.3	TCF20	coding	5189	5055	1685	-
rs2071239	ENSG00000070814.5	ENST00000377797.2	TCOF1	coding	1917	1842	614	-
rs7713638	ENSG00000070814.5	ENST00000377797.2	TCOF1	coding	2735	2660	887	V|A
rs2133173	ENSG00000152760.2	ENST00000282670.1	TCTEX1D1	coding	556	427	143	L|I
rs3825663	ENSG00000042088.7	ENST00000335725.3	TDP1	coding	590	291	97	-
rs13021894	ENSG00000115970.6	ENST00000330266.5	THADA	coding	1104	969	323	-
rs6587625	ENSG00000196407.3	ENST00000368818.1	THEM5	coding	722	590	197	D|G
rs47	ENSG00000005108.3	ENST00000262042.3	THSD7A	coding	1747	1747	583	N|D
rs1129174	ENSG00000134077.5	ENST00000345094.1	THUMPD3	coding	1710	1376	459	R|Q
rs1571766	ENSG00000146426.8	ENST00000367174.2	TIAM2	coding	4954	4746	1582	-
rs11735477	ENSG00000151005.2	ENST00000280605.2	TKTL2	coding	1770	1770	590	Q|H
rs10776482	ENSG00000174123.4	ENST00000308973.3	TLR10	coding	3043	2427	809	-
rs11096956	ENSG00000174123.4	ENST00000361424.2	TLR10	coding	1142	1032	344	-
rs11466652	ENSG00000174123.4	ENST00000308973.3	TLR10	coding	1525	909	303	-
rs5743818	ENSG00000174130.4	ENST00000381950.1	TLR6	coding	1998	1932	644	-
rs25690	ENSG00000135048.5	ENST00000377044.2	TMEM2	coding	1303	1155	385	-
rs25691	ENSG00000135048.5	ENST00000377066.2	TMEM2	coding	1348	1200	400	-
rs25693	ENSG00000135048.5	ENST00000377044.2	TMEM2	coding	2137	1989	663	-
rs25694	ENSG00000135048.5	ENST00000377066.2	TMEM2	coding	1933	1785	595	-
rs25695	ENSG00000135048.5	ENST00000377066.2	TMEM2	coding	1417	1269	423	D|E
rs11248931	ENSG00000129925.2	ENST00000250930.1	TMEM8	coding	492	406	136	T|A
rs11641742	ENSG00000129925.2	ENST00000250930.1	TMEM8	coding	272	186	62	-
rs12922073	ENSG00000129925.2	ENST00000250930.1	TMEM8	coding	236	150	50	-
rs2071915	ENSG00000129925.2	ENST00000250930.1	TMEM8	coding	1014	928	310	I|V
rs6025698	ENSG00000124225.8	ENST00000395816.1	TMEPAI	coding	453	309	103	-
rs10153475	ENSG00000178297.5	ENST00000332578.2	TMPRSS9	coding	1416	1416	472	-
rs3848635	ENSG00000178297.5	ENST00000395264.1	TMPRSS9	coding	1194	1194	398	-
rs3750164	ENSG00000136205.8	ENST00000311160.8	TNS3	coding	4243	3936	1312	-
rs12487911	ENSG00000182606.5	ENST00000396175.1	TRAK1	coding	2818	2625	875	-
rs28494009	ENSG00000186439.5	ENST00000361029.3	TRDN	coding	1233	1211	404	V|G
rs205498	ENSG00000121060.7	ENST00000393159.1	TRIM25	coding	1117	1073	358	P|L
rs2546661	ENSG00000069018.7	ENST00000355180.1	TRPC7	coding	501	498	166	-
rs3742037	ENSG00000111199.4	ENST00000261740.1	TRPV4	coding	2123	2034	678	-
rs11551137	ENSG00000052841.6	ENST00000039989.3	TTC17	coding	2975	2961	987	-
rs754247	ENSG00000165914.6	ENST00000357056.2	TTC7B	coding	1925	1497	499	-
rs1801460	ENSG00000112742.3	ENST00000230510.2	TTK	coding	2441	2367	789	-
rs1805005	ENSG00000198211.3	ENST00000304984.3	TUBB3	coding	178	178	60	V|L
rs1876359	ENSG00000118900.5	ENST00000396658.1	UBN1	coding	4214	3372	1124	-
rs17854828	ENSG00000167165.7	ENST00000373450.2	UGT1A9	coding	762	693	231	-
rs4148304	ENSG00000173610.2	ENST00000286604.2	UGT2A1	coding	1227	1171	391	V|I
rs220158	ENSG00000177398.5	ENST00000400427.1	UMODL1	coding	4101	3705	1235	-
rs9973206	ENSG00000131864.3	ENST00000391707.1	USP29	coding	3033	2739	913	Y|*
rs707926	ENSG00000204394.2	ENST00000375663.2	VARS	coding	3048	2625	875	-
rs4682484	ENSG00000206530.2	ENST00000308346.5	WDR52	coding	2379	779	260	H|R
rs11043265	ENSG00000158023.3	ENST00000288912.2	WDR66	coding	1475	1333	445	L|F
rs17730281	ENSG00000166415.7	ENST00000396328.1	WDR72	coding	2695	2455	819	L|F
rs2298636	ENSG00000133316.5	ENST00000311713.5	WDR74	coding	629	538	180	-
rs1012729	ENSG00000060237.6	ENST00000315939.4	WNK1	coding	2971	2328	776	-
rs10774466	ENSG00000060237.6	ENST00000252477.5	WNK1	coding	1287	1287	429	-
rs17834184	ENSG00000151838.3	ENST00000281581.3	YN004_HUMAN	coding	1800	1800	600	-
rs6594732	ENSG00000047188.7	ENST00000161863.2	YTHDC2	coding	976	793	265	-
rs6886628	ENSG00000047188.7	ENST00000161863.2	YTHDC2	coding	2772	2589	863	-
rs3118994	ENSG00000169155.3	ENST00000373457.1	ZBTB43	coding	2208	1107	369	-
rs3739423	ENSG00000066827.5	ENST00000377838.2	ZFAT1	coding	1432	1221	407	-
rs2068066	ENSG00000123870.5	ENST00000333303.5	ZNF137	coding	283	283	95	C|R
rs2279152	ENSG00000123870.5	ENST00000333303.5	ZNF137	coding	681	681	227	-
rs2735906	ENSG00000196150.3	ENST00000342660.3	ZNF250	coding	237	120	40	-
rs11879168	ENSG00000197857.3	ENST00000397742.1	ZNF44	coding	490	490	164	T|A
rs867168	ENSG00000172006.5	ENST00000398595.1	ZNF554	coding	819	416	139	E|G
rs7258368	ENSG00000213297.1	ENST00000355738.1	ZNF625	coding	471	121	41	V|M
rs1557568	ENSG00000065029.6	ENST00000229405.3	ZNF76	coding	1319	1053	351	-
rs10897122	ENSG00000149506.4	ENST00000278853.4	ZP1	coding	878	858	286	-

## Sheet: Genetic association database 
GAD_ID	Association	Phenotype	Disease Class	Gene	Reference	Pubmed	Population	EntrezGene_ID
142196	Y	leprosy	INFECTION	PACRG	Mira MT 2004	14737177		135138
142197		leprosy	INFECTION	PACRG		16391553	Indian	135138
142199	N	Parkinson's disease	NEUROLOGICAL	PACRG	Deng, H. et al. 2005	15925106		135138
142198	Y	leprosy	INFECTION	PACRG	Mira, M. T. et al. 2004	14737177		135138
145367	N	ovarian cancer	CANCER	CDKN2D	Gayther, S. A et al. et al. 2007	17409409		1032
139538	Y	lung cancer and preneoplastic bronchial lesions	CANCER	FHIT	Fong KM et al. 1997	9187130		2272
139539	Y	tumour kinetics and chromosomal instability	CANCER	FHIT	Garinis GA et al. 2001	11169516		2272
139540		betel-associated oral carcinoma	CANCER	FHIT	Chang KW et al. 2002	11857493		2272
139541		tumor progression and patient survival	CANCER	FHIT	Ingvarsson S et al. 2001	11425271		2272
139542		tumour progression and prognosis	CANCER	FHIT	Noguchi T et al. 1999	10440747		2272
139544		colorectal cancer patients	CANCER	FHIT	Petursdottir TE et al. 2002	12530066		2272
139545	Y	smoking	CANCER	FHIT	Sozzi G et al. 1997	9187107		2272
139547	Y	cervical cancer	CANCER	FHIT	Jee, S. H. et al. 2003	14675322	Korean	2272
139546	Y	lung cancer and preneoplastic bronchial lesions	CANCER	FHIT	Fong KM et al. 1997	9187130		2272
139543	Y	transcriptional inactivation of the FHIT gene	CANCER	FHIT	Tanaka H et al. 1998	9699676		2272
147748	Y	prostate cancer	CANCER	FHIT	Levin, A. M. et al. 2007	17548701	African American;Caucasian	2272
147749	N	lung cancer	CANCER	FHIT	Jung, H. Y. et al. 2007	17609851	Korean	2272
153453	Y	body fat leptin	METABOLIC	SH2B1	Jamshidi, Y. et al. 2007	17228025		25970
143873		osteoarthritis	METABOLIC	ADAM12	Valdes, A. M. et al. 2006	16453284		8038
143874		Alzheimer's disease	NEUROLOGICAL	ADAM12	Harold, D. et al. 2007	17440933		8038
123520		autism	PSYCH	FOXP2	Gauthier, J. et al. 2003	12655497		93986
123521	N	autism	PSYCH	FOXP2	Marui, T. et al. 2005	15998549	Japanese	93986
123518		schizophrenia	PSYCH	FOXP2	Sanjuan, J. et al. 2005	15653268		93986
123519	Y	autism	PSYCH	FOXP2	Li, H. et al. 2005	15737702	Japanese	93986
147796	Y	schizophrenia	PSYCH	FOXP2		16538183		93986
116472		alcoholism	CHEMDEPENDENCY	ALDH1A1	Spence, J. P. et al. 2003	14506398	African Americans	216
116473	Y	alcohol abuse; smoking behavior	CHEMDEPENDENCY	ALDH1A1	Ehlers, C. L. et al. 2004	15597079	Indian	216
144244		alcohol abuse	CHEMDEPENDENCY	ALDH1A1	Moore, S. et al. 2007	17286337	Indian;Trinidadian	216
144245	N	cyclophosphamide pharmacokinetics	PHARMACOGENOMIC	ALDH1A1	Nakajima, M. et al. 2007	17502835		216
131018	N	Asthma	IMMUNE	MS4A3	Adra 1999	10450859		932
152552	Y	cholesterol, LDL sPLA2-IIA mass	METABOLIC	PLA2G5	Wootton, P. T. et al. 2007	17545304		5322
117461	N	Alzheimer's Disease	NEUROLOGICAL	APOM	Kabbara, A. et al. 2004	15172102	French	55937
144548	Y	diabetes, type 2	METABOLIC	APOM	Niu, N. et al. 2006	16572495		55937
144549			NORMALVARIATION	APOM	Han, X. et al. 2007	17557255		55937
131267	Y	hearing loss, sensorineural nonsyndromic	OTHER	MYO7A	Hu, P. et al. 2004	15606003		4647
131268	Y	Usher syndrome	VISION	MYO7A	Ouyang, X. M. et al. 2005	15660226		4647
138318	N	heart anomalies, congenital	CARDIOVASCULAR	ZFPM2	Sarkozy, A. et al. 2005	15643620		23414
135260		scoliosis	OTHER	SNTG1	Bashiardes, S. et al. 2004	15088139		54212
123883		decreased glutathione production.	OTHER	GCLC	Hamilton D 2003	12663448		2729
123884		myocardial infarct; coronary endothelial vasomotor dysfunction	CARDIOVASCULAR	GCLC	Koide, S. et al. 2003	12598062		2729
147945		methylmercury retention	PHARMACOGENOMIC	GCLC	Custodio, H. M. et al. 2004	16599007		2729
147946	Y	cystic fibrosis	OTHER	GCLC	McKone, E. F. et al. 2006	16690975		2729
147948	N	chronic obstructive pulmonary disease/COPD	IMMUNE	GCLC	Liu, S. et al. 2007	17207022		2729
147949		2-thiothiazolidine-4-carboxylic acid levels	METABOLIC	GCLC	Jonsson, L. S. et al. 2007	17333241		2729
147950		diabetes, type 1 glutamate decarboxylase antibody	IMMUNE	GCLC	Bekris, L. M. et al. 2007	17479437		2729
147947		berylliosis	OTHER	GCLC	Bekris, L. M. et al. 2006	16766924		2729
153854		melphalan pharmacokinetics melphalan side effects	PHARMACOGENOMIC	SLC7A5	Kuhne, A. et al. 2007	17558306		8140
133086		triglycerides	METABOLIC	PPARG	Ribalta, J. et al. 2005	15764642		5468
133087		hypertension	CARDIOVASCULAR	PPARG	Liljedahl, U. et al. 2003	12544508		5468
133088		diabetes, type 2; liver disease	METABOLIC	PPARG	Watanabe, I. et al. 2003	12732844	Japanese	5468
133083		colorectal cancer	CANCER	PPARG	McGreavey, L. E. et al. 2005	16141797		5468
133084		heart disease, ischemic	CARDIOVASCULAR	PPARG	Zateishchikov, D. A. et al. 2004	15699916		5468
133085		insulin; glucose; polycystic ovary syndrome	METABOLIC	PPARG	Haap, M. et al. 2005	15926113		5468
133080		obesity	METABOLIC	PPARG	Evans, D. et al. 2001	11466580		5468
133081		insulin; blood pressure, arterial	METABOLIC	PPARG	Kobalava, Z. D. et al. 2005	15940190		5468
133082		left ventricular hypertrophy	CARDIOVASCULAR	PPARG	Minushkina, L. O. et al. 2003	14671555		5468
133077		triglycerides; atherosclerosis, coronary; lipoprotein	METABOLIC	PPARG	Chen, S. et al. 2004	15128052		5468
133078	Y	colorectal cancer	CANCER	PPARG	Landi, S. et al. 2003	12839942		5468
133079		atherosclerosis, coronary	CARDIOVASCULAR	PPARG	Nassar, B. A. et al. 2005	16298355		5468
133074		obesity	METABOLIC	PPARG	Paracchini, V. et al. 2005	15972940		5468
133075		hypertension; glucose tolerance; insulin; hematology indices	CARDIOVASCULAR	PPARG		15759454		5468
133076		obesity	METABOLIC	PPARG	Nieters, A. et al. 2002	12395215		5468
133071		insulin; obesity	METABOLIC	PPARG	Sesti, G. et al. 2005	15985484		5468
133072		diabetes, type 2; diabetes, type 1	OTHER	PPARG		16367885		5468
133073	N	weight gain	METABOLIC	PPARG	van Rossum, C. T. et al. 2002	12075579	Dutch	5468
133067		body mass; insulin; obesity; glucose	METABOLIC	PPARG	Park, H. S. et al. 2005	15959859		5468
133069		lung cancer	CANCER	PPARG	Campa, D. et al. 2003	14604894		5468
133070		bladder cancer	CANCER	PPARG	Leibovici, D. et al. 2005	16110031		5468
133064		hypertension	CARDIOVASCULAR	PPARG	Gouni-Berthold, I. et al. 2005	15662218		5468
133065		insulin; glucose	METABOLIC	PPARG	Bosse, Y. et al. 2003	14677049		5468
133066	N	psoriasis	IMMUNE	PPARG	Mossner, R. et al. 2004	15083308		5468
133061		adiponectin	METABOLIC	PPARG	Mousavinasab, F. et al. 2005	15781195	Finnish	5468
133062	Y	diabetes, type 2	METABOLIC	PPARG	Hansen, S. K. et al. 2005	15797964		5468
133063		hypertension	CARDIOVASCULAR	PPARG	Rodriguez-Esparragon, F. J. et al. 2003	12923396		5468
133058		diabetes, type 2; nephropathy, diabetic	METABOLIC	PPARG	Malecki, M. T. et al. 2002	11980626	Polish	5468
133059	Y	body mass; insulin	NORMALVARIATION	PPARG	Damcott, C. M. et al. 2004	15015141		5468
133060		insulin	METABOLIC	PPARG	Baratta, R. et al. 2003	14574455		5468
133055	Y	metabolic syndrome	METABOLIC	PPARG	Meirhaeghe, A. et al. 2005	16186413	French	5468
133056	N	schizophrenia; alcohol dependence	PSYCH	PPARG	Ishiguro, H. et al. 2002	11840500		5468
133057		obesity	METABOLIC	PPARG	Koumanis, D. J. et al. 2002	12568179		5468
133052	Y	insulin	METABOLIC	PPARG	Muller, Y. L. et al. 2003	12829658	Indian	5468
133053	Y	diabetes, type 2; obesity	METABOLIC	PPARG	Wang, C. et al. 2004	15211802	Chinese	5468
133054	Y	atherosclerosis, generalized	CARDIOVASCULAR	PPARG	Temelkova-Kurktschiev, T. et al. 2004	15356014		5468
133049	N	diabetes, type 2	METABOLIC	PPARG	Bluher, M. et al. 2003	12610044		5468
133050	Y	myocardial infarct	CARDIOVASCULAR	PPARG	Ridker, P. M. et al. 2003	12663371		5468
133051		insulin; obesity	METABOLIC	PPARG	Bluher, M. et al. 2003	12746759		5468
133046	N	body mass; insulin; lipids; left ventricular hypertrophy; glucose; blood pressure, arterial; metabolic syndrome	METABOLIC	PPARG	Ambye, L. et al. 2005	15649578	Danish	5468
133047	N	diabetes, type 2	METABOLIC	PPARG	Petrovic, M. G. et al. 2005	15782399	Slovene	5468
133048		diabetes, type 2	METABOLIC	PPARG	Fu, M. et al. 2002	12048686		5468
133043	Y	obesity	METABOLIC	PPARG	Bidzinska, B. et al. 2004	15690702		5468
133044	N	diabetes, type 2	METABOLIC	PPARG	Danawati, C. W. et al. 2005	15739197		5468
133045	Y	diabetes, type 2	METABOLIC	PPARG	Andrulionyte, L. et al. 2004	15592662		5468
133040		carotid atherosclerosis	CARDIOVASCULAR	PPARG	Yan, Z. C. et al. 2004	15144586		5468
133041		obesity	METABOLIC	PPARG	Bidzinska, B. et al. 2004	15518421		5468
133042		colorectal cancer	CANCER	PPARG	Siezen, C. L. et al. 2005	15550453		5468
133037		beta-cell function; insulin sensitivity	METABOLIC	PPARG	Fritsche, A. et al. 2001	11402923		5468
133038	Y	cholesterol, HDL; triglycerides; cholesterol, LDL; cholesterol, total; glucose	METABOLIC	PPARG	Yamakawa-Kobayashi, K. et al. 2002	11897821		5468
133039	Y	lipids; height	METABOLIC	PPARG	Meirhaeghe, A. et al. 2003	12588773	French	5468
133034	N	breast cancer and body mass	CANCER	PPARG	Memisoglu A et al. 2002	12439219		5468
133035	Y	diabetes, type 2	METABOLIC	PPARG	Fu M et al. 2002	12048686		5468
133036	Y	cardiovascular risk factors	CARDIOVASCULAR	PPARG	Swarbrick, M. M. et al. 2001	11248748		5468
133030	Y	obesity	METABOLIC	PPARG	Beamer BA 1998	9792554		5468
133032	Y	cardiovascular	CARDIOVASCULAR	PPARG	Doney AS, Fischer B, Leese G, Morris AD, Palmer CN	15486307	caucasian type 2 diabetics	5468
133033	Y	obesity	METABOLIC	PPARG	Valve R et al. 1999	10523018	obese women	5468
133026	Y	diabetes, type 2	METABOLIC	PPARG	Eriksson JG 2003	12882888		5468
133028		diabetes, type 2	METABOLIC	PPARG	Eftychi C 2004	14988278		5468
133029	Y	diabetes, type 2	METABOLIC	PPARG	Caramori ML 2003	14633865		5468
133022		diabetes, type 2	METABOLIC	PPARG	Memisoglu A 2003	14514601		5468
133024		fasting insulin level	METABOLIC	PPARG	Franks PW 2004	14681835	caucasian	5468
133025		diabetes, type 2	METABOLIC	PPARG	Gomez-Zumaquero JM 2003	14669172		5468
133018	Y	obesity	METABOLIC	PPARG	Muller YL 2003	12829658		5468
133019		diabetes, type 2	METABOLIC	PPARG	Ostgren CJ 2003	12923397		5468
133020		diabetes, type 2	METABOLIC	PPARG	Sramkova D 2002	12079854		5468
133015	Y	diabetes, type 2	METABOLIC	PPARG	Lindi VI et al. 2002	12145174		5468
133016	Y	Colorectal Cancer	CANCER	PPARG	Landi et al., 2003	12839942	Spanish	5468
133017	Y	essential hypertension	CARDIOVASCULAR	PPARG	Rodriguez-Esparragon FJ 2003	12923396		5468
133012	Y	lower lipoprotein lipase activity	OTHER	PPARG	Schneider J et al. 2002	11872694		5468
133013	Y	diabetes, type 2	METABOLIC	PPARG	Herrmann SM et al. 2002	12145184		5468
133014	N	postprandial responses to glucose or fat tolerance tests	OTHER	PPARG	Poirier O et al. 2000	11001532		5468
133007	Y	exercise-mediated changes of insulin resistance	METABOLIC	PPARG	Kahara T et al. 2003	12601634		5468
133009	Y	larger body mass	OTHER	PPARG	Lei HH et al. 2000	11079814		5468
133010	Y	increased antilipolytic insulin sensitivity	METABOLIC	PPARG	Stumvoll M et al. 2001	11289055		5468
133003	Y	Increased plasma concentrations of total cholesterol	METABOLIC	PPARG	Meirhaeghe A 2000	10702770		5468
133005	Y	diabetes, type 2	METABOLIC	PPARG	Zietz B et al. 2002	11928067	caucasian	5468
133006		hypertension	CARDIOVASCULAR	PPARG	Chuang LM et al. 2001	11715069	Japanese	5468
133000	Y	LDL-cholesterol	METABOLIC	PPARG	Meirhaeghe A 2000	10702770		5468
133001	Y	waist circumference	METABOLIC	PPARG	Cole SA 2000	10805513		5468
133002	Y	higher body mass index	METABOLIC	PPARG	Cole SA 2000	10805513		5468
132995	N	Coronary Heart Disease	CARDIOVASCULAR	PPARG	Bluher M 2002	11916624		5468
132996	Y	higher levels of serum leptin	METABOLIC	PPARG	Cole SA 2000	10805513		5468
132998	Y	diabetes, type 2	METABOLIC	PPARG	Evans D 2001	11409297		5468
152772		Alzheimer's disease	NEUROLOGICAL	PPARG	Hamilton, G. et al. 2007	17440948		5468
133027	Y	insulin sensitivity and body composition	NORMALVARIATION	PPARG	Damcott CM 2004	15015141	Hispanic and non-Hispanic white males	5468
133011	Y	oxidized low-density lipoprotein and cardiolipin autoantibodies	CARDIOVASCULAR	PPARG	Niskanen L et al. 2003	12601635		5468
133021		diabetes, type 2	METABOLIC	PPARG	Malecki MT 2003	14581147		5468
133068		weight maintenance	METABOLIC	PPARG	Vogels, N. et al. 2005	16210701		5468
133004	N	prostate cancer	CANCER	PPARG	Paltoo D 2003	12609711	Finnish male smokers	5468
133031	Y	obesity	METABOLIC	PPARG	Marti A et al. 2002	12744304		5468
133023		diabetes, type 2	METABOLIC	PPARG	Kawasaki I 2002	12375694	Japanese	5468
132997	Y	body weight	METABOLIC	PPARG	Doney A 2002	12429071	with and without diabetes from Glasgow and Dundee	5468
133008	Y	bone mineral density	METABOLIC	PPARG	Ogawa S et al. 1999	10381354		5468
132999	Y	HDL cholesterol/ BMI	METABOLIC	PPARG	Knoblauch H 1999	10591673		5468
152741		blood pressure, arterial body mass hypertension, ocular insulin metabolic syndrome	CARDIOVASCULAR	PPARG		16216916	Caucasian	5468
152742	N	colorectal cancer	PHARMACOGENOMIC	PPARG	Siezen, C. L. et al. 2006	16344721		5468
152743		lung cancer	PHARMACOGENOMIC	PPARG		16407418		5468
152745		adiponectin body mass obesity	METABOLIC	PPARG		16421345		5468
152746		colon cancer rectal cancer	PHARMACOGENOMIC	PPARG	Slattery, M. L. et al. 2006	16489531		5468
152747	N	hyperandrogenism	METABOLIC	PPARG		16541712		5468
152749	Y	hyperglycemia insulin	METABOLIC	PPARG	Jaziri, R. et al. 2006	16567542	Caucasian;French	5468
152750		polycystic ovary syndrome	METABOLIC	PPARG	Wang, Y. et al. 2006	16600233		5468
152752		hypertriglyceridemia	METABOLIC	PPARG	Garenc, C. et al. 2006	16630553		5468
152753	Y	body mass energy metabolism	METABOLIC	PPARG	Rosado, E. L. et al. 2006	16771114		5468
152754		colorectal cancer	PHARMACOGENOMIC	PPARG	Gunter, M. J. et al. 2006	16775170		5468
152755		blood pressure, arterial endothelium destruction	CARDIOVASCULAR	PPARG	Gacka, M. et al. 2005	16789503		5468
152757		diabetes, type 2	METABOLIC	PPARG	Andrulionyte, L. et al. 2006	16804087	Finnish	5468
152758	Y	edema	PHARMACOGENOMIC	PPARG	Hansen, L. et al. 2006	16822823		5468
152759		blood pressure, arterial cholesterol cholesterol, HDL cholesterol, LDL dyslipidemia retinopathy, diabetic triglycerides	CARDIOVASCULAR	PPARG	Zietz, B. et al. 2006	16896567	German	5468
152760		colorectal cancer	CANCER	PPARG	Theodoropoulos, G. et al. 2006	16937502	Greek	5468
152761		breast cancer	CANCER	PPARG	Vogel, U. et al. 2006	16959787		5468
152763		obesity	METABOLIC	PPARG	Santos, J. L. et al. 2006	17080261	European	5468
152764	Y	diabetes, type 2	METABOLIC	PPARG	Willer, C. J. et al. 2007	17192490		5468
152765	Y	birth weight preterm delivery	REPRODUCTION	PPARG	Meirhaeghe, A. et al. 2007	17259396		5468
152766	N	atherosclerosis, coronary hyperlipidemia	CARDIOVASCULAR	PPARG	Nohara, A. et al. 2007	17272748		5468
152768	N	diabetes, gestational	METABOLIC	PPARG	Shaat, N. et al. 2007	17342473	Scandinavian	5468
152769		breast cancer	CANCER	PPARG	Wang, Y. et al. 2007	17348446		5468
152770			CANCER	PPARG	Huang, H. Y. et al. 2007	17355643	African American;Caucasian	5468
152771	N	breast cancer	CANCER	PPARG	Gallicchio, L. et al. 2007	17428620	Caucasian	5468
152773		diabetes, type 2	METABOLIC	PPARG	Scott, L. J. et al. et al. 2007	17463248	Finnish	5468
152774		weight loss	METABOLIC	PPARG	Adamo, K. B. et al. 2007	17495181		5468
152775		colorectal cancer	PHARMACOGENOMIC	PPARG	Vogel, U. et al. 2007	17544013		5468
152777		breast cancer	CANCER	PPARG	Justenhoven, C. et al. 2007	17588204	German	5468
152778	N	diabetes, type 2	METABOLIC	PPARG	Sale, M. M. et al. 2007	17601994		5468
152744	N	myocardial infarct	CARDIOVASCULAR	PPARG		16420563		5468
152748		non-Hodgkin lymphoma	CANCER	PPARG		16543247		5468
152751	N	leptin	METABOLIC	PPARG	Yanagisawa, Y. et al. 2006	16622580	Asian	5468
152762		diabetes, type 2	METABOLIC	PPARG	Weedon, M. N. et al. 2006	17020404		5468
152767		skin cancer, non-melanoma	CANCER	PPARG	Vogel, U. et al. 2007	17307204		5468
133089		restenosis	CARDIOVASCULAR	PPARG	Zee, R. Y. et al. 2002	12082592		5468
152756		longevity	AGING	PPARG	Capri, M. et al. 2006	16803995	Italian	5468
152776	Y	diabetes, type 2	METABOLIC	PPARG	Lyssenko, V. et al. 2005	17570749		5468
141997	Y	chondrocalcinosis	METABOLIC	ANKH	Zhang, Y. et al. 2005	15818664		56172
142161		ankylosing spondylitis	IMMUNE	ANKH	Timms AE 2003	14558096		56172
142162		glucose; diabetes, unspecified	METABOLIC	AS	Ranade, K. et al. 2001	11687612		56172
142163		cardiomyopathy	CARDIOVASCULAR	ANKH	Shichi, D. et al. 2005	16101831		56172
144313	Y	body weight height limb length	METABOLIC	ANKH	Malkin, I. et al. 2006	16724232	European	56172
144314		osteoprotegerin	METABOLIC	ANKH	Vistoropsky, Y. et al. 2006	17147692		56172
144315		osteocalcin parathyroid hormone levels	METABOLIC	ANKH	Vistoropsky, Y. et al. 2007	17403715		56172
144316		arthropathy, peripheral	CARDIOVASCULAR	ANKH	Peach, C. A. et al. 2007	17563703		56172
144607		leukemia	CANCER	AS	Luo, C. Y. et al. 2007	17493332		56172
133398	N	hypertension	CARDIOVASCULAR	PTGIS	Nakayama, T. et al. 2003	12924623		5740
133395		hypertension	CARDIOVASCULAR	PTGIS	Chevalier, D. et al. 2002	12428676		5740
133396	N	pulmonary hypertension	CARDIOVASCULAR	PTGIS	Amano, S. et al. 2004	15182267		5740
133397	Y	cerebral infarction	CARDIOVASCULAR	PTGIS	Nakayama, T. et al. 2000	11130769		5740
133392	N	hypertension	CARDIOVASCULAR	PTGIS	Nakayama, T. et al. 2001	11368458		5740
133393	N	hypertension	CARDIOVASCULAR	PTGIS	Nakayama, T. et al. 2002	11924728		5740
133394	Y	myocardial infarction	CARDIOVASCULAR	PTGIS	Nakayama, T. et al. 2002	12040339	Japanese	5740
133388	Y	hypertension	CARDIOVASCULAR	PTGIS	Nakayama T et al. 2002	12372404		5740
133390	Y	cardiovascular	CARDIOVASCULAR	PTGIS	Nakayama T et al. 2002	12040339		5740
133391		hypertension	CARDIOVASCULAR	PTGIS	Nakayama T et al. 1997	9561119		5740
133389	N	hypertension	CARDIOVASCULAR	PTGIS	Nakayama T et al. 2002	11924728		5740
152933		colon polyps	PHARMACOGENOMIC	PTGIS		16537708		5740
152934	Y	hypertension	CARDIOVASCULAR	PTGIS	Yamada, Y. et al. 2006	17070428		5740
152222	Y	schizophrenia	PSYCH	NRG3	Benzel, I. et al. 2007	17598910		10718
144212		lung cancer	CANCER	AKAP9	Rudd, M. F. et al. 2006	16741161	Caucasian	10142
136289	Y	asthma	IMMUNE	TLR10	Lazarus, R. et al. 2004	15201134		81793
136290	Y	prostate cancer	CANCER	TLR10	Sun, J. et al. 2005	15812078		81793
154370		prostate cancer	CANCER	TLR10		16537705		81793
154371	Y	nasopharyngeal cancer	CANCER	TLR10	Zhou, X. X. et al. 2006	16702361		81793
122120	Y	diabetes, type 2; obesity	METABOLIC	ENPP1	Meyre, D. et al. 2005	16025115		5167
122117		preeclampsia	REPRODUCTION	ENPP1	Saarela, T. et al. 2005	16272817		5167
122118		bone density	METABOLIC	ENPP1	Tahara, M. et al. 2005	15834329		5167
122119	Y	nephropathy in other diseases	RENAL	ENPP1	De Cosmo, S. et al. 2003	14514598		5167
122114	Y	atherosclerosis, coronary; diabetes, type 2	CARDIOVASCULAR	ENPP1	Bacci, S. et al. 2005	16186408		5167
122115	Y	osteoarthritis	METABOLIC	ENPP1	Suk, E. K. et al. 2005	16207325	Chuvasha	5167
122116		diabetes, type 2; obesity	METABOLIC	ENPP1	Matsuoka, N. et al. 2005	16231022	African American, Caucasian	5167
122111	N	insulin	METABOLIC	ENPP1	Morrison, J. A. et al. 2004	15045693		5167
122112		polycystic ovary syndrome	METABOLIC	ENPP1	Heinonen, S. et al. 2004	15374726		5167
122113	Y	diabetes, type 2	METABOLIC	ENPP1	Abate, N. et al. 2005	15793263		5167
122108	Y	insulin; lipoprotein; lipids	METABOLIC	ENPP1	Kubaszek, A. et al. 2003	12547881	Finnish	5167
122109	N	cholesterol; cholesterol, HDL; triglycerides; cholesterol, LDL; insulin; obesity; leptin	METABOLIC	ENPP1	Gonzalez-Sanchez, J. L. et al. 2003	12740448	Spanish	5167
122110	Y	diabetes, type 2; insulin	METABOLIC	ENPP1	Hamaguchi, K. et al. 2004	15001634		5167
122105		ossification of the posterior longitudinal ligament	METABOLIC	ENPP1	Koshizuka, Y. et al. 2002	11771660		5167
122106	Y	nephropathy, diabetic	RENAL	ENPP1	Canani, L. H. et al. 2002	11916943		5167
122107		myocardial infarct	CARDIOVASCULAR	ENPP1	Endler, G. et al. 2002	12483464		5167
122102	Y	diabetes, type 2	METABOLIC	ENPP1	Kubaszek A 2004	15126519		5167
122103	Y	ossification of the posterior longitudinal ligament of the spine (OPLL)	METABOLIC	ENPP1	Nakamura I et al. 1999	10453738		5167
122104	Y	cholesterol; diabetes, type 2; insulin; glucose; insulin resistance; PC-1 protein content; systolic blood pressure	METABOLIC	ENPP1	Frittitta, L. et al. 2001	11473061		5167
122100	Y	ossification of the posterior longitudinal ligament of the spine	METABOLIC	ENPP1	Koshizuka Y et al. 2002	11771660		5167
122101	Y	diabetes, type 2	METABOLIC	ENPP1	Baratta R 2003	14574455		5167
128676		insulin	METABOLIC	ENPP1	Abate, N. et al. 2003	14671192	Indian	5167
147090	N	diabetes, type 2	METABOLIC	ENPP1	Keshavarz, P. et al. 2006	16607460	Japanese;Chinese;European	5167
147091		ossification of spine	METABOLIC	ENPP1	Horikoshi, T. et al. 2006	16609882		5167
147092	N	diabetes, type 2 insulin obesity	METABOLIC	ENPP1	Grarup, N. et al. 2006	16865358	Danish	5167
147093		diabetes, type 2	METABOLIC	ENPP1	Bochenski, J. et al. 2006	16936213	Polish	5167
147094	N	atherosclerosis, generalized diabetes, type 2 hypertension obesity	CARDIOVASCULAR	ENPP1	Gouni-Berthold, I. et al. 2006	16941279	Caucasian;German	5167
147095	Y	glucose insulin obesity	METABOLIC	ENPP1	Bottcher, Y. et al. 2006	16968801	Caucasian;German	5167
147096	Y	obesity	METABOLIC	ENPP1	Wan, C. et al. 2006	17026496		5167
147097	N	chondrocalcinosis	METABOLIC	ENPP1	Zhang, Y. et al. 2006	17043047	Caucasian	5167
147098	N	diabetes, type 2 obesity	METABOLIC	ENPP1	Weedon, M. N. et al. 2006	17065358		5167
147100	Y	metabolic syndrome	CARDIOVASCULAR	ENPP1	Tasic, I. et al. 2006	17129580	Caucasian	5167
147101	Y	diabetes, type 2	METABOLIC	ENPP1	Willer, C. J. et al. 2007	17192490		5167
147102	Y	body mass	METABOLIC	ENPP1	Prudente, S. et al. 2007	17228024		5167
147103	Y	insulin left ventricular mass	METABOLIC	ENPP1	Perticone, F. et al. 2007	17367703		5167
147104		diabetes, type 2 metabolic syndrome	METABOLIC	ENPP1	Chen, M. P. et al. 2006	17476416		5167
147105	N	atherosclerosis, coronary cerebrovascular disease, ischemic diabetes, type 2 metabolic syndrome	CARDIOVASCULAR	ENPP1	Chen, M. P. et al. 2006	17491709		5167
147099		body mass diabetes, type 2	METABOLIC	ENPP1	Lyon, H. N. et al. 2006	17065359	European;French;Italian	5167
147089		diabetes, type 2 obesity	METABOLIC	ENPP1		16527214		5167
147106		diabetes, type 2	METABOLIC	ENPP1	Chandalia, M. et al. 2007	17493546	Hispanic Caucasian;non-Hispanic;Asian	5167
136437		prostate cancer	CANCER	TMPRSS2	Lubieniecka, J. M. et al. 2004	15065083		7113
124726		colorectal cancer	CANCER	GSTP1	Landi, S. et al. 2005	16006997		2950
124723		colorectal cancer	CANCER	GSTP1	Sachse, C. et al. 2002	12419832		2950
124724		breast cancer	CANCER	GSTP1	Goode, E. L. et al. 2002	12036913		2950
124725		lung cancer	CANCER	GSTP1	Kiyohara, C. et al. 2002	12234692		2950
124720		esophageal cancer	CANCER	GSTP1	Xing, D. et al. 2003	12883749	Chinese	2950
124721		leukemia, childhood acute lymphoblastic	CANCER	GSTP1	Krajinovic, M. et al. 2002	11895912		2950
124722		cytogenetic studies	OTHER	GSTP1	Naccarati, A. et al. 2005	16043197		2950
124717		head and neck cancer	CANCER	GSTP1	Matthias, C. et al. 2003	12548461		2950
124718		hypertension, gestational	CARDIOVASCULAR	GSTP1		16369102		2950
124719		colorectal cancer	CANCER	GSTP1	De Jong, M. M. et al. 2002	12433710		2950
124714		prostate cancer	CANCER	GSTP1	Figer, A. et al. 2003	14719475		2950
124715		preeclampsia	REPRODUCTION	GSTP1	Garte, S. et al. 2001	11751440		2950
124716		head and neck cancer	CANCER	GSTP1	Matthias, C. et al. 2002	12063626		2950
124711		lymphoma; Hodgkin's disease	CANCER	GSTP1	Soucek, P. et al. 2002	12397416		2950
124712		lung cancer	CANCER	GSTP1	Liang, G. Y. et al. 2004	15640066	Chinese	2950
124713		styrene toxicity	UNKNOWN	GSTP1	Ma, M. et al. 2005	16125881		2950
124708		emphysema	CARDIOVASCULAR	GSTP1	Budhi, A. et al. 2003	12579334	Japanese	2950
124709		1-hydroxypyrene, urinary	METABOLIC	GSTP1	Leng, S. G. et al. 2004	15355699		2950
124710		cytogenetic studies	OTHER	GSTP1	Leng, S. G. et al. 2004	15061915		2950
124705		Hodgkin's disease; non-Hodgkin's lymphoma	CANCER	GSTP1	Sarmanova, J. et al. 2001	11406608		2950
124706		DNA damage, biomarkers of	OTHER	GSTP1	Vodicka, P. et al. 2001	11535253		2950
124707		bronchitis; pneumonia	INFECTION	GSTP1	Korytina, G. F. et al. 2005	15928955		2950
124702		lung cancer	CANCER	GSTP1	Skuladottir, H. et al. 2005	15829318		2950
124703		liver disease, alcoholic	OTHER	GSTP1	Brind, A. M. et al. 2004	15525789		2950
124704		lymphoma; Hodgkin's disease	CANCER	GSTP1	Sarmanova, J. et al. 2000	11191882		2950
124699		styrene toxicity	UNKNOWN	GSTP1	Teixeira, J. P. et al. 2004	14751678		2950
124700		colorectal cancer	CANCER	GSTP1	Stoehlmacher, J. et al. 2004	15213713		2950
124701		laryngeal cancer	CANCER	GSTP1	To-Figueras, J. et al. 2002	12359356		2950
124696		DNA adducts	OTHER	GSTP1	Tuominen, R. et al. 2002	11967624		2950
124697		colorectal cancer	CANCER	GSTP1	Turner, F. et al. 2004	15352038		2950
124698		exposure to 1,3-butadiene	PHARMACOGENOMIC	GSTP1	Fustinoni, S. et al. 2002	12376511		2950
124693	Y	esophageal cancer	CANCER	GSTP1	Casson, A. G. et al. 2003	12670526		2950
124694		esophageal cancer	CANCER	GSTP1	Wang, L. D. et al. 2003	12854128		2950
124695	Y	cytogenetic studies	OTHER	GSTP1	Lodovici, M. et al. 2004	15298956		2950
124690		prostate cancer	CANCER	GSTP1	Nam, R. K. et al. 2003	14693733		2950
124691		chronic obstructive pulmonary disease	IMMUNE	GSTP1	Sandford, A. J. et al. 2002	12149538		2950
124692		Crohn's disease	IMMUNE	GSTP1	De Jong, D. J. et al. 2003	12631667		2950
124687		sex hormones	METABOLIC	GSTP1	Ko, Y. et al. 2001	11389067		2950
124689		gastric disease	OTHER	GSTP1	You, W. C. et al. 2005	15734972	Chinese	2950
124684		cytogenetic studies	OTHER	GSTP1	Cheng, J. et al. 2005	15938845		2950
124685	Y	breast cancer	CANCER	GSTP1	Dialyna, I. A. et al. 2001	11408954		2950
124686		intrauterine growth	REPRODUCTION	GSTP1	Yamada, H. et al. 2004	14665706		2950
124682	Y	asthma	IMMUNE	GSTP1	Wikman, H. et al. 2002	11927838		2950
124683		bladder cancer	CANCER	GSTP1	Garcia-Closas, M. et al. 2005	16112301		2950
124678		skin cancer, non-melanoma	CANCER	GSTP1	Fryer, A. A. et al. 2004	15459020	Australian	2950
124679		glaucoma, primary open-angle	VISION	GSTP1	Juronen, E. et al. 2000	11040079		2950
124680		stomach cancer	CANCER	GSTP1	Lan, Q. et al. 2001	11692073	Polish	2950
124675	Y	breast cancer	CANCER	GSTP1	Mitrunen, K. et al. 2001	11303592		2950
124676		lung cancer; hamartomas	CANCER	GSTP1	Risch, A. et al. 2001	11740339		2950
124677		cystic fibrosis	OTHER	GSTP1	Flamant, C. et al. 2004	15115915		2950
124672		colorectal cancer	CANCER	GSTP1	Loktionov, A. et al. 2001	11408349		2950
124673		acrylonitrile metabolism/toxicity; ethylene oxide metabolism/toxicity	UNKNOWN	GSTP1	Thier, R. et al. 2001	11535247		2950
124674		ototoxicity	OTHER	GSTP1	Peters, U. et al. 2000	11081456		2950
124669		colorectal cancer	CANCER	GSTP1		16365014		2950
124670		prostate cancer	CANCER	GSTP1	Komiya, Y. et al. 2004	15616829	Japanese	2950
124671		colorectal cancer	CANCER	GSTP1	Van Der Logt, E. M. et al. 2004	15319294		2950
124666		DNA damage	OTHER	GSTP1	Buschini, A. et al. 2003	12717779		2950
124667	Y	cytogenetic studies	OTHER	GSTP1	Leng, S. et al. 2004	15466980		2950
124668	Y	lung cancer	CANCER	GSTP1	Yang, P. et al. 2004	15192016		2950
124663		sulphamethoxazole hypersensitivity	PHARMACOGENOMIC	GSTP1	Pirmohamed, M. et al. 2000	11186133		2950
124664		arthritis; osteoarthritis	OTHER	GSTP1	Chernajovsky, Y. et al. 2002	12421093		2950
124665		aplastic anemia, acquired	HEMATOLOGICAL	GSTP1	Dufour, C. et al. 2005	16079101	Caucasian	2950
124660	Y	DNA adducts	OTHER	GSTP1	Brockstedt, U. et al. 2002	11943609		2950
124661		longevity	AGING	GSTP1	Pesch, B. et al. 2004	15177664		2950
124662		bladder cancer	CANCER	GSTP1	Hung, R. J. et al. 2004	15122594		2950
124657		breast cancer	CANCER	GSTP1	Ceschi, M. et al. 2005	15845652	Chinese	2950
124658	N	cystic fibrosis; chronic bronchopulmonary diseases; chronic obstructive pulmonary disease/COPD	OTHER	GSTP1		15125256		2950
124659		lung cancer	CANCER	GSTP1	Larsen, J. E. et al. 2005	16195240		2950
124654		lung cancer	CANCER	GSTP1	Sorensen, M. et al. 2004	15069685		2950
124655		pancreatitis	IMMUNE	GSTP1	Rahman, S. H. et al. 2004	15131792		2950
124656		pancreatitis, chronic	IMMUNE	GSTP1	Rahman, S. H. et al. 2005	16047490		2950
124651	N	lymphoma	CANCER	GSTP1	Chiu, B. C. et al. 2005	15725081		2950
124652		colorectal cancer	CANCER	GSTP1		16395669		2950
124653		lung cancer	CANCER	GSTP1	Chan, E. C. et al. 2005	16157195	Chinese	2950
124648	Y	Parkinson's disease	NEUROLOGICAL	GSTP1	Deng, Y. et al. 2004	15288444		2950
124649		solar keratosis	UNKNOWN	GSTP1	Carless, M. A. et al. 2002	12485442	Australian	2950
124650		lung function	OTHER	GSTP1	He, J. Q. et al. 2002	12153964		2950
124645		head and neck cancer; benzene toxicity	CANCER	GSTP1	Xu, Q. et al. 2005	15952134	Korean	2950
124646		lung cancer	CANCER	GSTP1	Nazar-Stewart, V. et al. 2003	12781423		2950
124647		leukemia	CANCER	GSTP1	Zubowska, M. et al. 2004	15738600		2950
124642		perinatal mortality	OTHER	GSTP1	Raijmakers, M. T. et al. 2004	15488121		2950
124643		preeclampsia	REPRODUCTION	GSTP1	Gebhardt, G. S. et al. 2004	16147638	Coloured population of the Western Cape, South Africa.	2950
124644	N	polycyclic aromatic hydrocarbons	OTHER	GSTP1	Weiserbs, K. F. et al. 2003	12775499	African American	2950
124639		prostate cancer	CANCER	GSTP1	Antognelli, C. et al. 2004	15538743		2950
124640	N	lung cancer	CANCER	GSTP1	Liang, G. et al. 2005	15896461	Chinese	2950
124641		cutaneous reactions to sulfonamides	PHARMACOGENOMIC	GSTP1	Wolkenstein, P. et al. 2005	16297214		2950
124636		cirrhosis	OTHER	GSTP1	Stickel, F. et al. 2005	16157826		2950
124637	Y	cocaine dependence	CHEMDEPENDENCY	GSTP1	Guindalini, C. et al. 2005	16272961		2950
124638		central nervous system relapse	NEUROLOGICAL	GSTP1	Stanulla, M. et al. 2005	15717687		2950
124633		stomach cancer	CANCER	GSTP1		16317430		2950
124634	Y	lung cancer	CANCER	GSTP1	Lin, P. et al. 2003	12711112		2950
124635	N	pulmonary fibrosis	CARDIOVASCULAR	GSTP1	Yucesoy, B. et al. 2005	15923250		2950
124630		chronic obstructive pulmonary disease/COPD	IMMUNE	GSTP1	Xiao, D. et al. 2004	15161530	Chinese	2950
124631	N	motor neuron disease	NEUROLOGICAL	GSTP1		15341277	Russian	2950
124632	Y	methamphetamine abuse; psychoses	CHEMDEPENDENCY	GSTP1	Hashimoto, T. et al. 2005	15729709	Japanese	2950
124627	N	chronic obstructive pulmonary disease/COPD	IMMUNE	GSTP1	Xiao, D. et al. 2003	14521761	Chinese	2950
124628	Y	leukemia	CANCER	GSTP1	Yuan, X. J. et al. 2003	14642067	Chinese	2950
124629	N	lung cancer; laryngeal cancer; bladder cancer	CANCER	GSTP1	Habdous, M. et al. 2004	15047486		2950
124624		Asthma	IMMUNE	GSTP1	Aynacioglu AS 2004	14748821		2950
124625		bronchopulmonary dysplasia.	OTHER	GSTP1	Manar MH 2004	14726935		2950
124626	N	chronic obstructive pulmonary disease/COPD	IMMUNE	GSTP1	Lu, B. et al. 2002	12485534	Chinese	2950
124621		hepatitis B-related hepatocellular carcinoma	CANCER	GSTP1	Yu MW 2003	14519756		2950
124622		smoking	CANCER	GSTP1	Miller DP 2003	14501269		2950
124623		esophageal carcinoma	CANCER	GSTP1	Wang LD 2003	12854128	north Chinese	2950
124617	Y	breast cancer	CANCER	GSTP1	Helzlsouer KJ et al. 1998	9539246		2950
124619	Y	Lung cancer	CANCER	GSTP1	Wang Y et al. 2003	12660004	caucasian	2950
124620		lung adenocarcinoma	CANCER	GSTP1	Wang J 2003	14607333	chinese	2950
124613	Y	cystic fibrosis.	OTHER	GSTP1	Henrion-Caude A et al. 2002	12297838		2950
124615		schizophrenia	PSYCH	GSTP1	Pae CU et al. 2003	12691788	Korean	2950
124616	N	Asthma	IMMUNE	GSTP1	Adra 1999	10450859		2950
124610	Y	chemotherapy-induced leukemia	CANCER	GSTP1	Allan JM et al. 2001	11553769		2950
124611	N	COPD	IMMUNE	GSTP1	Yim JJ et al. 2002	12172904	Korean	2950
124612	N	prostate cancer	CANCER	GSTP1	Shepard TF et al. 2000	11097238		2950
124605	N	Atopy. airway obstruction. BHR. asthma	IMMUNE	GSTP1	Fryer 2000	10806136		2950
124606		Total IgE	IMMUNE	GSTP1	Spiteri 2000	10919500		2950
124608	Y	metastatic colorectal cancer	CANCER	GSTP1	Stoehlmacher J et al. 2002	12072547		2950
124601	N	SPT	IMMUNE	GSTP1	Spiteri 2000	10919500		2950
124602	Y	Total IgE. SPT. FEV1	IMMUNE	GSTP1	Fryer AA 2000	10806136		2950
124604	N	Atopic asthma	IMMUNE	GSTP1	Hakonarson H 2001	11739132	Icelandic	2950
148332	N	brain cancer	CANCER	GSTP1	Schwartzbaum, J. A. et al. 2007	17372252		2950
124618	Y	lung cancer	CANCER	GSTP1	Miller DP et al. 2003	12640684		2950
124614	Y	metastatic colorectal cancer	CANCER	GSTP1	Stoehlmacher J et al. 2002	12072547		2950
124607	Y	Oral cancer	CANCER	GSTP1	Park JY et al. 1999	10780269		2950
124603	Y	Total IgE. SPT. FEV1	IMMUNE	GSTP1	Fryer AA 2000	10806136	Caucasian	2950
148283			NORMALVARIATION	GSTP1	Hamajima, N. et al. 2002	12718576	Japanese;Chinese;Caucasian;Korean	2950
148285	Y	colorectal cancer	CANCER	GSTP1		16425401		2950
148286		motor neuron disease	NEUROLOGICAL	GSTP1		16459354	Moscow	2950
148287	N	lung cancer	CANCER	GSTP1	Ye, Z. et al. 2006	16509765	European	2950
148288		methylmercury retention	PHARMACOGENOMIC	GSTP1	Custodio, H. M. et al. 2004	16599007		2950
148289	Y	DNA damage	OTHER	GSTP1	Liu, Y. J. et al. 2006	16614106		2950
148292		stomach cancer	PHARMACOGENOMIC	GSTP1	Ruzzo, A. et al. 2006	16622263		2950
148293		breast cancer	CANCER	GSTP1	Onay, V. U. et al. 2006	16672066		2950
148294		ovarian cancer	CANCER	GSTP1	Morari, E. C. et al. 2006	16710704		2950
148295		gallbladder cancer	CANCER	GSTP1	Pandey, S. N. et al. 2006	16760134		2950
148296	Y	docetaxel pharmacokinetics docetaxel toxicity	PHARMACOGENOMIC	GSTP1	Tran, A. et al. 2006	16765145		2950
148297			NORMALVARIATION	GSTP1	Bosch, T. M. et al. 2006	16771603	Caucasian	2950
148298	N	ovarian cancer	CANCER	GSTP1	Morari, E. C. et al. 2006	16788846		2950
148299		colorectal cancer	CANCER	GSTP1	Probst-Hensch, N. M. et al. 2006	16829689	Singapore	2950
148300		chemotherapy toxicity	PHARMACOGENOMIC	GSTP1	Romero, R. Z. et al. 2006	16865249		2950
148302		colorectal cancer stomach cancer	CANCER	GSTP1	Martinez, C. et al. 2006	16886896		2950
148303		high-altitude tolerance	OTHER	GSTP1	Rajput, C. et al. 2006	16893516		2950
148304		lymphoma, Non-Hodgkin's	CANCER	GSTP1	De Roos, A. J. et al. 2006	16985026	non-Hispanic	2950
148306		encephalopathy, solvent-induced	NEUROLOGICAL	GSTP1	Kezic, S. et al. 2006	17022435		2950
148307		Parkinson's disease	NEUROLOGICAL	GSTP1	Golbe, L. I. et al. 2006	17034008	Greek;Italian	2950
148308		phenanthrene metabolite ratios, urinary	METABOLIC	GSTP1	Hecht, S. S. et al. 2006	17035385		2950
148309		glutathione S-transferase	CANCER	GSTP1	Tijhuis, M. J. et al. 2006	17071629		2950
148310		skin cancer, non-melanoma	CANCER	GSTP1	Lira, M. G. et al. 2006	17083362		2950
148311			NORMALVARIATION	GSTP1	Lu, Y. et al. 2006	17113562	Chinese;Caucasian;Indian;Singapore	2950
148314		thyroid cancer	CANCER	GSTP1	Bufalo, N. E. et al. 2006	17158763		2950
148315	Y	asbestosis or pleural plaques	OTHER	GSTP1	Horska, A. et al. 2006	17159790		2950
148316		preeclampsia	REPRODUCTION	GSTP1	Zusterzeel, P. L. et al. 2006	17167268		2950
148318	N	colorectal cancer	CANCER	GSTP1	Yeh, C. C. et al. 2006	17191090		2950
148319		Parkinson's disease	NEUROLOGICAL	GSTP1	Wahner, A. D. et al. 2006	17194543	Caucasian	2950
148320		azathioprine adverse effects	PHARMACOGENOMIC	GSTP1	Stocco, G. et al. 2007	17206640		2950
148321		Barrett's esophagus esophageal cancer	CANCER	GSTP1	Murphy, S. et al. 2007	17277236		2950
148323	N	lung cancer	CANCER	GSTP1	Landi, S. et al. 2007	17290392		2950
148324		chemical-related sensitivity	PHARMACOGENOMIC	GSTP1	Schnakenberg, E. et al. 2007	17291352		2950
148326	Y	breast cancer	CANCER	GSTP1	Nordgard, S. H. et al. 2007	17301692	Caucasian	2950
148327		2-thiothiazolidine-4-carboxylic acid levels	METABOLIC	GSTP1	Jonsson, L. S. et al. 2007	17333241		2950
148328		liver cancer	CANCER	GSTP1	Jeannot, E. et al. 2007	17363580		2950
148329		chronic obstructive pulmonary disease/COPD emphysema	OTHER	GSTP1	Demeo, D. L. et al. 2007	17363767		2950
148330			NORMALVARIATION	GSTP1	Ada, A. O. et al. 2007	17365145	Caucasian;European;Turkish	2950
148331		stomach cancer	CANCER	GSTP1	Zhang, Y. et al. 2007	17369149		2950
148334		colorectal cancer	PHARMACOGENOMIC	GSTP1	Ruzzo, A. et al. 2007	17401013		2950
148335		PAH-DNA adducts	METABOLIC	GSTP1	Garte, S. et al. 2007	17403528	European	2950
148336		lung cancer	PHARMACOGENOMIC	GSTP1	Pillot, G. A. et al. 2006	17409981		2950
148337		PAH-DNA adducts	METABOLIC	GSTP1	Binkova, B. et al. 2007	17412371		2950
148338		breast cancer	CANCER	GSTP1	Spurdle, A. B. et al. 2007	17416769	Australian;Caucasian	2950
148339		2-hydroxyethyl mercapturic acid	METABOLIC	GSTP1	Haufroid, V. et al. 2007	17416773		2950
148341		lung cancer	CANCER	GSTP1	Yang, M. et al. 2007	17428572	Korean	2950
148342		Parkinson's disease	NEUROLOGICAL	GSTP1	Dick, F. et al. 2007	17449559	European	2950
148343	N	leukemia	CANCER	GSTP1	Guillem, V. M. et al. 2007	17476281		2950
148344	Y	1-hydroxypyrene, urinary	METABOLIC	GSTP1	Chen, B. et al. 2007	17498780		2950
148345	N	cyclophosphamide pharmacokinetics	PHARMACOGENOMIC	GSTP1	Nakajima, M. et al. 2007	17502835		2950
148347		prostate cancer	CANCER	GSTP1	Cunningham, J. M. et al. 2007	17507624		2950
148348		multiple myeloma	CANCER	GSTP1	Maggini, V. et al. 2007	17512053		2950
148349	Y	chronic obstructive pulmonary disease/COPD	IMMUNE	GSTP1	Vibhuti, A. et al. 2007	17532303		2950
148351	N	PAH-DNA adducts	METABOLIC	GSTP1	Nock, N. L. et al. 2007	17548691	African American;Caucasian	2950
148352		pancreatic disease pancreatitis, chronic	OTHER	GSTP1	Osterreicher, C. H. et al. 2007	17548864		2950
148353		esophageal cancer	PHARMACOGENOMIC	GSTP1	Okuno, T. et al. 2007	17551301		2950
148354		breast cancer	CANCER	GSTP1	Justenhoven, C. et al. 2007	17588204	German	2950
148355	N	cleft lip with cleft palate cleft lip without cleft palate cleft palate	DEVELOPMENTAL	GSTP1	Ramirez, D. et al. 2007	17608547		2950
148357		kidney cancer	CANCER	GSTP1	Moore, L. et al. 2007	17617661	Czech Republic, Poland, Romania, and Russia	2950
148284			CANCER	GSTP1	Yoshimura, K. et al. 2003	14634838		2950
148312	N	thyroid cancer	CANCER	GSTP1	Marciniak, P. et al. 2006	17133316		2950
148356	Y	stomach cancer	CANCER	GSTP1	Ruzzo, A. et al. 2007	17617021		2950
124688		breast cancer	CANCER	GSTP1	Krajinovic, M. et al. 2001	11291049	Canadian	2950
124681		oral cancer; leukoplakia	CANCER	GSTP1	Sikdar, N. et al. 2004	14735473	Indian	2950
148290		prostate cancer	CANCER	GSTP1	Nock, N. L. et al. 2006	16614120	Caucasian	2950
148291	N	stomach cancer	CANCER	GSTP1	Hong, S. H. et al. 2006	16615268	Japanese;Chinese;Korean	2950
148301	N	cervical cancer	PHARMACOGENOMIC	GSTP1	Chung, H. H. et al. 2006	16875718		2950
148305		bladder cancer	PHARMACOGENOMIC	GSTP1	Fortuny, J. et al. 2006	16985032		2950
148313		DNA adducts	OTHER	GSTP1	Jiao, L. et al. 2006	17158087		2950
148317		methotrexate toxicity	PHARMACOGENOMIC	GSTP1	Imanishi, H. et al. 2006	17180579		2950
148322	Y	arsenic toxicity	PHARMACOGENOMIC	GSTP1	Mc Carty, K. M. et al. 2007	17284320		2950
148325	N	multiple myeloma	PHARMACOGENOMIC	GSTP1	Schilthuizen, C. et al. 2007	17296590		2950
148333		isothiocyanates	PHARMACOGENOMIC	GSTP1	Steck, S. E. et al. 2007	17374652		2950
148340	N	benzene toxicity	PHARMACOGENOMIC	GSTP1	Sun, P. et al. 2007	17424838		2950
148346		skin cancer, non-melanoma	CANCER	GSTP1	Leite, J. L. et al. 2007	17505575	Brazilian	2950
148350		organophosphate toxicity	PHARMACOGENOMIC	GSTP1	Povey, A. C. et al. 2007	17536768		2950
129290	N	epilepsy	NEUROLOGICAL	KCNJ6	Chioza, B. et al. 2002	12458027		3763
150459		nicotine	CHEMDEPENDENCY	KCNJ6	Saccone, S. F. et al. 2006	17135278		3763
133110		body mass; insulin; lipids; left ventricular hypertrophy; glucose; blood pressure, arterial; metabolic syndrome	METABOLIC	PPARGC1A	Ambye, L. et al. 2005	15649578	Danish	10891
133111	Y	diabetes, type 2	METABOLIC	PPARGC1A	Petrovic, M. G. et al. 2005	15782399	Slovene	10891
133112		colorectal cancer	CANCER	PPARGC1A		16395669		10891
133107	Y	insulin	METABOLIC	PPARGC1A	Pihlajamaki, J. et al. 2005	15912394		10891
133108		metabolic syndrome	METABOLIC	PPARGC1A	Vohl, M. C. et al. 2005	16122961		10891
133109		diabetes, type 2	METABOLIC	PPARGC1A	Andrulionyte, L. et al. 2004	15592662		10891
133104		physical performance	NORMALVARIATION	PPARGC1A	Franks, P. W. et al. 2003	14652494		10891
133105	N	glucose tolerance; insulin; lipids	METABOLIC	PPARGC1A	Stumvoll, M. et al. 2004	15146371	German, Dutch	10891
133106		endurance performance	NORMALVARIATION	PPARGC1A	Lucia, A. et al. 2005	15705733		10891
133101		insulin resistance	METABOLIC	PPARGC1A	Hara, K. et al. 2002	12107756		10891
133103	Y	diabetes, type 2; insulin; lipids; obesity	METABOLIC	PPARGC1A	Muller, Y. L. et al. 2003	12606537	Pima Indian	10891
133098		diabetes, type 2	METABOLIC	PPARGC1A	Vimaleswaran, K. S. et al. 2005	16241916	Indian	10891
133099		insulin sensitivity; insulin resistance	METABOLIC	PPARGC1A	Hasstedt, S. J. et al. 2001	11158005		10891
133100	Y	obesity	METABOLIC	PPARGC1A	Esterbauer, H. et al. 2002	11916956		10891
133095	N	diabetes, type 2; hypertension	METABOLIC	PPARGC1A	Chen, S. et al. 2004	15824463	Chinese	10891
133096	Y	diabetes, type 2	METABOLIC	PPARGC1A	Kim, J. H. et al. 2005	15937669	Korean	10891
133097		diabetes, type 2	METABOLIC	PPARGC1A	Wang, Y. et al. 2005	16086291		10891
133092	Y	diabetes, type 2	METABOLIC	PPARGC1A	Kunej, T. et al. 2004	15581067	Caucasian	10891
133093	Y	hypertension	CARDIOVASCULAR	PPARGC1A	Cheurfa, N. et al. 2004	15599700		10891
133094		hypertension	CARDIOVASCULAR	PPARGC1A	Andersen, G. et al. 2005	15738346	Danish	10891
133090	Y	altered lipid oxidation and early insulin secretion	METABOLIC	PPARGC1A	Muller YL et al. 2003	12606537		10891
133091	N	Type II diabetes	METABOLIC	PGC1	Lacquemant C et al. 2002	12032643		10891
152779		blood pressure, arterial body mass hypertension, ocular insulin metabolic syndrome	CARDIOVASCULAR	PPARGC1A		16216916	Caucasian	10891
152781	N	diabetes, gestational	METABOLIC	PPARGC1A	Leipold, H. et al. 2006	16443502		10891
152782		body fat diabetes, type 2	METABOLIC	PPARGC1A	Vimaleswaran, K. S. et al. 2006	16446747	Indian;Asian	10891
152783	Y	obesity	METABOLIC	PPARGC1A	Ridderstrale, M. et al. 2006	16474966		10891
152784		polycystic ovary syndrome	METABOLIC	PPARGC1A	Wang, Y. et al. 2006	16600233		10891
152785	Y	breast cancer	CANCER	PPARGC1A	Wirtenberger, M. et al. 2006	16704985		10891
152787	Y	intima media thickness	CARDIOVASCULAR	PPARGC1A	Iglseder, B. et al. 2006	16902166		10891
152788	Y	diabetes, type 2	METABOLIC	PPARGC1A	Sun, L. et al. 2006	16978372		10891
152789	N	diabetes, type 2	METABOLIC	PPARGC1A	Wegner, L. et al. 2006	16978381	Canadian;CaucDanish	10891
152790	Y	bone density	METABOLIC	PPARGC1A	Zhang, Z. L. et al. 2007	17241533		10891
152791	Y	aerobic fitness insulin	NORMALVARIATION	PPARGC1A	Stefan, N. et al. 2007	17327385		10891
152792		diabetes, type 2	METABOLIC	PPARGC1A	Myles, S. et al. 2007	17327880		10891
152793	N	diabetes, gestational	METABOLIC	PPARGC1A	Shaat, N. et al. 2007	17342473	Scandinavian	10891
152794			CANCER	PPARGC1A	Huang, H. Y. et al. 2007	17355643	African American;Caucasian	10891
152795		diabetes, type 2	METABOLIC	PPARGC1A	Bhat, A. et al. 2007	17390150	Indian	10891
152796		bipolar disorder schizophrenia	PSYCH	PPARGC1A	Christoforou, A. et al. 2007	17457313		10891
152797	N	body mass diabetes, type 2	METABOLIC	PPARGC1A	Nelson, T. L. et al. 2007	17479445	non-Hispanic	10891
152798	Y	endurance performance	NORMALVARIATION	PPARGC1A	He, Z. et al. 2007	17490458	Chinese;Caucasian	10891
152799	Y	cardiomyopathy hypertension left ventricular hypertrophy	CARDIOVASCULAR	PPARGC1A	Wang, S. et al. 2007	17579564		10891
152780		body mass diabetes, type 2 glucose tolerance insulin	METABOLIC	PPARGC1A	Barroso, I. et al. 2006	16435105		10891
152786		diabetes, type 2	METABOLIC	PPARGC1A	Andrulionyte, L. et al. 2006	16804087	Finnish	10891
133113		longevity	AGING	PPARGC1A	Kojima, T. et al. 2004	15582274	Japanese	10891
133102	Y	hypertension	CARDIOVASCULAR	PPARGC1A	Oberkofler, H. et al. 2003	12574109		10891
150408	Y	schizophrenia	PSYCH	JARID2	Pedrosa, E. et al. 2006	16967465		3720
135424	Y	asthma; atopic dermatitis	IMMUNE	SPINK5	Kabesch, M. et al. 2004	15005725		11005
135425		asthma	IMMUNE	SPINK5	Rihs, H. P. et al. 2005	15820494		11005
135426		asthma	IMMUNE	SPINK5	Huang, J. L. 2005	15986064		11005
135420	Y	atopy. asthma. Netherton	IMMUNE	SPINK5	Walley AJ 2001	11544479		11005
135421	Y	Atopic dermatitis. atopy	IMMUNE	SPINK5	Walley AJ 2001	11544479	U.K.	11005
135422	Y	Atopic dermatitis. atopy	IMMUNE	SPINK5	Walley AJ 2001	11544479		11005
135423	Y	atopic dermatitis	IMMUNE	SPINK5	Kato, A. et al. 2003	12752122	Japanese	11005
154017		diabetes, type 1	IMMUNE	SPINK5		16519819		11005
154018		celiac disease	IMMUNE	SPINK5	Wapenaar, M. C. et al. 2007	17333166		11005
118066		hypertension	CARDIOVASCULAR	CALCRL	Sano, M. et al. 2005	15797661		10203
135792	N	DiGeorge syndrome	DEVELOPMENTAL	TBX1	Voelckel, M. A. et al. 2004	15337468		6899
135791		congenital heart defects	CARDIOVASCULAR	TBX1	Tassone F 2004	15060116		6899
154158	Y	heart anomalies, congenital	CARDIOVASCULAR	TBX1	Han, X. M. et al. 2006	16854283		6899
154159		heart anomalies, congenital	CARDIOVASCULAR	TBX1	Cabuk, F. et al. 2007	17479646		6899
135579		breast cancer	CANCER	STK6	Sun, T. et al. 2004	15271856		6790
141948	Y	esophageal cancer	CANCER	AURKA	Miao, X. et al. 2004	15087379		6790
141949		breast cancer	CANCER	AURKA	Egan, K. M. et al. 2004	15271853		6790
141951		breast cancer	CANCER	AURKA	Dai, Q. et al. 2004	15598762		6790
141952	Y	breast cancer	CANCER	AURKA	Lo, Y. L. et al. 2005	15688402		6790
141953	Y	esophageal cancer	CANCER	AURKA	Kimura, M. T. et al. 2005	15867347		6790
141954		esophageal cancer	CANCER	AURKA	Chen, L. et al. 2005	16011022	Chinese	6790
141950		ovarian cancer	CANCER	AURKA	Dicioccio, R. A. et al. 2004	15466974		6790
144674		breast cancer	CANCER	AURKA		16411056		6790
144675		gastric cancer	CANCER	AURKA		16412566		6790
144676	N	breast cancer	CANCER	AURKA	Fletcher, O. et al. 2006	16849685		6790
144677		colorectal cancer	CANCER	AURKA	Webb, E. L. et al. 2006	17003782		6790
144678		breast cancer	CANCER	AURKA	Breast Cancer Association, = Consortium et al. 2006	17018785		6790
144679		breast cancer	CANCER	AURKA	Vidarsdottir, L. et al. 2006	17113223		6790
144680		kidney cancer	CANCER	AURKA	Hammerschmied, C. G. et al. 2007	17143471		6790
144682	Y	pancreatic cancer	CANCER	AURKA	Chen, J. et al. 2007	17505013	Caucasian	6790
144683		uterine cancer	CANCER	AURKA	Milam, M. R. et al. 2007	17599395		6790
144681	Y	colorectal cancer	CANCER	AURKA	Chen, J. et al. 2007	17219423	Caucasian	6790
118036	N	diabetes, type 2	METABOLIC	CACNA1D	Yamada, Y. et al. 2001	11424233	Japanese	776
119950		Alzheimer's Disease	NEUROLOGICAL	CTNNA3	Martin, E. R. et al. 2005	16199552		29119
145891	Y	Alzheimer's disease	NEUROLOGICAL	CTNNA3	Bertram, L. et al. 2007	17209133		29119
139361		5-fluorouracil-associated toxicity	METABOLIC	DPYD	van Kuilenburg ABP et al. 2000	11156223		1806
139362	N	dihydropyrimidine dehydrogenase level	PHARMACOGENOMIC	DPYD	Hsiao HH 2004	15132136	Taiwanese	1806
139363		colorectal cancer	CANCER	DPYD	Zhu, A. X. et al. 2004	15025795		1806
139364		neural tube defects; Dihydropyrimidine dehydrogenase	DEVELOPMENTAL	DPYD		16328315	Turkish	1806
139365		cancer	CANCER	DPYD	Yamaguchi, K. et al. 2001	11267945	Japanese	1806
139366		5-fluorouracil- related toxicity	PHARMACOGENOMIC	DPYD	Raida, M. et al. 2001	11555601		1806
139367		fluorouracil toxicity	PHARMACOGENOMIC	DPYD	Celik, I. et al. 2002	12025228	Turkish	1806
139368		5-fluorouracil- related toxicity	PHARMACOGENOMIC	DPYD	Van Kuilenburg, A. B. et al. 2002	12209976		1806
139369	Y	5-fluorouracil- related toxicity	PHARMACOGENOMIC	DPYD	Van Kuilenburg, A. B. et al. 2002	12360106		1806
139370		5-fluorouracil toxicity	METABOLIC	DPYD	Gross, E. et al. 2002	12822071		1806
139371	N	dihydropyrimidine dehydrogenase level	NORMALVARIATION	DPYD	Hsiao, H. H. et al. 2004	15132136	Taiwanese	1806
139372	Y	5-flurouracil toxicity	PHARMACOGENOMIC	DPYD	Salgueiro, N. et al. 2004	15017333	Portuguese	1806
139373		Dihydropyrimidine dehydrogenase deficiency	OTHER	DPYD	Mattison, L. K. et al. 2004	15102667		1806
139374	N	dihydropyrimidine dehydrogenase level	PHARMACOGENOMIC	DPYD	Hsiao, H. H. et al. 2004	15132136	Taiwanese	1806
139375		cholesterol, HDL; diabetes, type 2; blood pressure, arterial; liver disease; periodontitis; acenocoumarol response; acetaldehyde;	METABOLIC	DPYD	Hamdy, S. I. et al. 2002	12047484	African American	1806
146751			NORMALVARIATION	DPYD	Bosch, T. M. et al. 2006	16771603	Caucasian	1806
146752		breast cancer	PHARMACOGENOMIC	DPYD	Largillier, R. et al. 2006	17000685		1806
146754		5-fluorouracil- related toxicity	PHARMACOGENOMIC	DPYD	Salgado, J. et al. 2007	17203168		1806
146755		Dihydropyrimidine dehydrogenase activity	PHARMACOGENOMIC	DPYD	Magne, N. et al. 2007	17335544	Caucasian	1806
146756		breast cancer colorectal cancer esophageal cancer lung cancer lymphoma stomach cancer	CANCER	DPYD	Tanaka, D. et al. 2005	17375478		1806
146757		5-fluorouracil- related toxicity	PHARMACOGENOMIC	DPYD	Bosch, T. M. et al. 2007	17397246		1806
146758		5-fluorouracil toxicity	PHARMACOGENOMIC	DPYD	Cho, H. J. et al. 2007	17417073	Korean	1806
146759	Y	5-fluorouracil toxicity	PHARMACOGENOMIC	DPYD	Zhang, H. et al. 2007	17445431		1806
146753		5-fluorouracil toxicity	PHARMACOGENOMIC	DPYD	Morel, A. et al. 2006	17121937		1806
130033		hepatitis C	INFECTION	LTBP2	Saito, T. et al. 2004	15063762		4053
154656			NORMALVARIATION	TNFRSF19	Cho, S. M. et al. 2004	15301860	Japanese;Korean;Asian	55504
144940	Y	epilepsy	NEUROLOGICAL	CACNG3	Everett, K. V. et al. 2007	17264864		10368
154799	Y	birth weight	METABOLIC	TPK1	Fradin, D. et al. 2007	17295612	European	27010
133654		retinitis pigmentosa	UNKNOWN	RDS	Zhang, F. et al. 1998	12579739	Chinese	5961
133650	Y	pattern dystrophy of the retina	VISION	RDS	Sears JE et al. 2001	11704030		5961
133652	Y	cone-rod dystrophy	VISION	RDS	Nakazawa M et al. 1996	8912967		5961
133653		retinal dystrophy	UNKNOWN	RDS	Budu, et al. 2001	11485765	Japanese	5961
133648		bull's-eye maculopathy detected by nonradioisotopic SSCP	OTHER	RDS	Kikawa E et al. 1994	8020945		5961
133649	Y	Adult vitelliform macular dystrophy	VISION	RDS	Felbor U et al. 1997	9338584		5961
133651	Y	Autosomal dominant cone-rod dystrophy	OTHER	RDS	Nakazawa M et al. 1996	8540854		5961
133647	Y	macular and peripheral retinal degeneration	VISION	RDS	Gorin MB et al. 1995	7862413		5961
152877		Leber congenital amaurosis/LCA retinal dystrophy Usher syndrome	VISION	PRPH2	Mezer, E. et al. 2006	16767206		5961
124915		schizophrenia	PSYCH	HAL	Nobile M et al. 1997	9323322		3034
129073		fetal loss, late	CARDIOVASCULAR	ITGA3	Hefler, L. et al. 2004	14706682		3675
129070		angina	CARDIOVASCULAR	ITGA3	Yongbin, N. et al. 2004	15346842	Chinese	3675
129071		hearing loss/deafness	OTHER	ITGA3	Rudack, C. et al. 2004	15109703		3675
129072	N	myocardial infarct	CARDIOVASCULAR	ITGA3		12615788		3675
129067		breast cancer	CANCER	ITGA3	Ayala F 2003	12908817		3675
129068		atherosclerosis, coronary	CARDIOVASCULAR	ITGA3	Lopes, N. H. et al. 2004	15194015		3675
129069	N	stroke, ischemic	CARDIOVASCULAR	ITGA3	Yeh, P. S. et al. 2004	15351855		3675
145646	Y	Achilles tendon pathology	OTHER	COL5A1	Mokone, G. G. et al. 2006	16430677	Caucasian	1289
139609	Y	spinal muscular atrophy phenotype	OTHER	HEXA	Navon R et al. 1995	7898712		3073
139610	Y	Tay-Sachs disease	METABOLIC	HEXA	Richard MM et al. 1995	7551830		3073
139611	Y	apparent beta-hexosaminidase A pseudodeficiency	OTHER	HEXA	Cao Z et al. 1993	7902672		3073
139612		syndrome mimicking amyotrophic lateral sclerosis.	OTHER	HEXA	Drory VE 2003	12811781		3073
139614		Huntington's disease	NEUROLOGICAL	HEXA	Peleg, L. et al. 2001	11180612	African American, Ethiopian Jews	3073
139615		Tay-Sachs disease	METABOLIC	HEXA	Bach, G. et al. 2001	11170098	Jewish	3073
139616		Sanhoff disease; Tay-Sachs disease	OTHER	HEXA	Branda, K. J. et al. 2004	15345116	Jewish Americans of ancestry from Ireland, Great Britain, or Italy	3073
139613	Y	subacute G(M2) gangliosidosis	OTHER	HEXA	Petroulakis E et al. 1998	9603435		3073
144221		non-Hodgkin lymphoma	CANCER	AKR1C1		16543247		1645
144222		lymphoma lymphoma, non-Hodgkin	CANCER	AKR1C1	Lan, Q. et al. 2006	17149600		1645
141978	Y	diabetes, type 2	METABOLIC	SORBS1	Lin WH et al. 2001	11532984		10580
141979	N	premature pubarche	DEVELOPMENTAL	SORBS1	Witchel SF 2003	12849814		10580
141980	N	hyperandrogenism; precocious puberty	DEVELOPMENTAL	SORBS1	Witchel, S. F. et al. 2003	12849814		10580
141981		diabetes, type 2; obesity	METABOLIC	SH3D5	Lin, W. H. et al. 2001	11532984		10580
141982		obesity	METABOLIC	SORBS1	Nieters, A. et al. 2002	12395215		10580
115539		intima-media thickness	CARDIOVASCULAR	ADD1	Balkestein, E. J. et al. 2002	12172317	Caucasian	118
115540		cardiovascular disease	CARDIOVASCULAR	ADD1	Humma, L. M. et al. 2002	12116890		118
115536	Y	hypertension	CARDIOVASCULAR	ADD1	Staessen, J. A. et al. 2001	11518842	Caucasian	118
115537		carotid and femoral artery stiffness	CARDIOVASCULAR	ADD1	Balkestein, E. J. et al. 2001	11711521		118
115538	Y	creatinine; protein excretion, urinary	METABOLIC	ADD1	Wang, J. G. et al. 2001	11728946		118
115533		renin activity; aldosterone	UNKNOWN	ADD1	Tiago, A. D. et al. 2001	11447495	South African	118
115534		alcoholism; renal disease, end stage	CHEMDEPENDENCY	ADD1	Connor, J. P. et al. 2002	11918988		118
115535	N	hypertension	CARDIOVASCULAR	ADD1	Clark, C. J. et al. 2000	11116113		118
115530		hypertension	CARDIOVASCULAR	ADD1	Sunder-Plassmann, G. et al. 2002	12394950		118
115531		hypertension	CARDIOVASCULAR	ADD1	Kosachunhanun, N. et al. 2003	14530292		118
115532		blood pressure, arterial	CARDIOVASCULAR	ADD1		16314886		118
115527		renal disease, end stage	UNKNOWN	ADD1	Nicod, J. et al. 2002	11918733		118
115528		hypertension	CARDIOVASCULAR	ADD1	Matayoshi, T. et al. 2004	15824464		118
115529		restenosis	CARDIOVASCULAR	ADD1	Zee, R. Y. et al. 2002	12082592		118
115524	Y	nephropathy	RENAL	ADD1	Narita, I. et al. 2003	12885793	Japanese	118
115525		polycystic kidney disease	RENAL	ADD1	Persu, A. et al. 2003	13679477		118
115526		blood pressure, arterial	CARDIOVASCULAR	ADD1	Yu, Y. et al. 2005	15773232		118
115521		myocardial infarct	CARDIOVASCULAR	ADD1	Tobin, M. D. et al. 2004	15039125		118
115522		hypertension	CARDIOVASCULAR	ADD1	Sciarrone, M. T. et al. 2003	12623934		118
115523	N	kidney disease	RENAL	ADD1	Merta, M. et al. 2003	12697976		118
115518	Y	hypertension	CARDIOVASCULAR	ADD1	Lanzani, C. et al. 2005	15716695		118
115519	Y	arterial stiffness	CARDIOVASCULAR	ADD1	Cwynar, M. et al. 2005	15834281		118
115520	Y	hypertension	CARDIOVASCULAR	ADD1	Shioji, K. et al. 2004	15055253	Japanese	118
115515	Y	hypertension	CARDIOVASCULAR	ADD1	Hou, R. et al. 2000	11110979	Chinese	118
115516		myocardial infarction; stroke	CARDIOVASCULAR	ADD1	Psaty, B. M. et al. 2002	11926892		118
115517	Y	hypertension	CARDIOVASCULAR	ADD1	Wang, J. G. et al. 2002	12427140		118
115512		hypertension	CARDIOVASCULAR	ADD1		16392768	Japanese	118
115513		blood pressure, arterial	CARDIOVASCULAR	ADD1	Turner, S. T. et al. 2003	14553962		118
115514	Y	blood pressure	CARDIOVASCULAR	ADD1	Mulatero, P. et al. 2002	12107246		118
115508		blood pressure, arterial	CARDIOVASCULAR	ADD1	Li, Y. et al. 2005	16043664		118
115509		blood pressure, arterial	CARDIOVASCULAR	ADD1	Guo, H. F. et al. 2005	16080807	Chinese	118
115511	Y	hypertension	CARDIOVASCULAR	ADD1	Wu, S. L. et al. 2005	16266470		118
115505	Y	cardiovascular disease; bilirubin	CARDIOVASCULAR	ADD1	Yu, Y. X. et al. 2004	15493144	Chinese	118
115506		hypertension	CARDIOVASCULAR	ADD1	Mead, P. A. et al. 2005	15554870		118
115507	N	hypertension	CARDIOVASCULAR	ADD1	Shin, M. H. et al. 2004	15608390		118
115502	Y	blood pressure, arterial	CARDIOVASCULAR	ADD1	Yamagishi, K. et al. 2004	15110895		118
115503	N	nephropathy in other diseases	RENAL	ADD1	Conway, B. R. et al. 2004	15187197	Irish	118
115504		hypertension	CARDIOVASCULAR	ADD1	Beeks, E. et al. 2004	15326084		118
115499	Y	hypertension	CARDIOVASCULAR	ADD1	Ju, Z. et al. 2003	14508192	Chinese	118
115500		blood pressure, arterial; nitric oxide production; salt sensitivity	CARDIOVASCULAR	ADD1	Castejon, A. M. et al. 2003	14643575		118
115501	Y	brain hemorrhage	CARDIOVASCULAR	ADD1	Dou, X. F. et al. 2004	15059531	Chinese	118
115496	Y	cardiovascular disease	CARDIOVASCULAR	ADD1	Morrison, A. C. et al. 2002	12052841		118
115497		left ventricular mass; renin activity	CARDIOVASCULAR	ADD1	Winnicki, M. et al. 2002	12195118		118
115498	Y	hypertension	CARDIOVASCULAR	ADD1	Sugimoto, K. et al. 2002	12195119		118
115493	Y	blood pressure; hyperlipidemia, familial combined	CARDIOVASCULAR	ADD1	Beeks, E. et al. 2001	11775124		118
115494		blood pressure	CARDIOVASCULAR	ADD1	Grant, F. D. et al. 2002	11847182		118
115495	Y	sodium transport rate, erythrocyte	UNKNOWN	ADD1	Glorioso, N. et al. 2002	11882573		118
115490	Y	familial combined hyperlipidemia	CARDIOVASCULAR	ADD1	Beeks E et al. 2001	11775124		118
115491		stroke	CARDIOVASCULAR	ADD1	Morrison, A. C. et al. 2001	11283377		118
115492	N	hypertension, salt sensitive	CARDIOVASCULAR	ADD1	Ciechanowicz, A. et al. 2001	11528213	Polish	118
115487	Y	hypertension	CARDIOVASCULAR	ADD1	Wang JG et al. 2002	12427140	white	118
115488	N	hypertension	CARDIOVASCULAR	ADD1	Ishikawa K et al. 1998	9607391	Japanese	118
115489	N	Essential Hypertension	CARDIOVASCULAR	ADD1	Kato N 1998	9495254	Japanese	118
115483	Y	hypertension	CARDIOVASCULAR	ADD1	Sugimoto K et al. 2002	12195119		118
115485	N	blood pressure	CARDIOVASCULAR	ADD1	Bray MS et al. 2000	10912756		118
115486	N	hypertension	CARDIOVASCULAR	ADD1	Ciechanowicz A et al. 2001	11528213		118
115479		Cardiovascular Disease	CARDIOVASCULAR	ADD1	Morrison AC 2002	12052841	Hispanic Caucasin	118
115480	N	Blood Pressure	CARDIOVASCULAR	ADD1	Schork NJ 2000	10912755	African American and Caucasian	118
115481	N	blood pressure	CARDIOVASCULAR	ADD1	Busch CP et al. 1999	10429360		118
115484	Y	hypertension	CARDIOVASCULAR	ADD1	Province MA et al. 2000	10912758		118
115482	Y	hypertension	CARDIOVASCULAR	ADD1	Hou R et al. 2000	11110979	Chinese	118
115510		heart anomalies, congenital	CARDIOVASCULAR	ADD1	Shaw, G. M. et al. 2005	16100725		118
143886	N	myocardial infarct	CARDIOVASCULAR	ADD1		16420563		118
143887		blood pressure, arterial diuretic effects heart rate hypokalemia	PHARMACOGENOMIC	ADD1	Vormfelde, S. V. et al. 2006	16450155		118
143889	Y	blood pressure, arterial intima-media thickness	CARDIOVASCULAR	ADD1		16531798	Caucasian	118
143890	Y	albuminuria hypertension	METABOLIC	ADD1	Pedrinelli, R. et al. 2006	16612256	Caucasian	118
143891		hypertension	CARDIOVASCULAR	ADD1	Suh, I. et al. 2006	16615274	Korean	118
143892		hypertension	PHARMACOGENOMIC	ADD1	Davis, B. R. et al. 2006	16702981		118
143894	N	hypertension	CARDIOVASCULAR	ADD1	Qian, Y. S. et al. 2006	16970091		118
143895	Y	diabetes, type 2 hypertension intima-media thickness mortality	METABOLIC	ADD1	Yazdanpanah, M. et al. 2006	17003363	Caucasian	118
143896		gastroschisis	DEVELOPMENTAL	ADD1	Torfs, C. P. et al. 2006	17051589		118
143897	Y	atherosclerosis, generalized cardiovascular disease cerebrovascular disease myocardial infarct stroke, ischemic	CARDIOVASCULAR	ADD1	van Rijn, M. J. et al. 2006	17082469		118
143899		myocardial infarct stroke	PHARMACOGENOMIC	ADD1	Schelleman, H. et al. 2006	17189961		118
143900		preterm delivery	REPRODUCTION	ADD1	Gibson, C. S. et al. 2007	17267840		118
143902	Y	cardiac death	CARDIOVASCULAR	ADD1	Li, Y. et al. 2007	17452507		118
143903		hypertension	CARDIOVASCULAR	ADD1	Pescatello, L. S. et al. 2007	17472579		118
143898	N	angiotensinogen hypertension	CARDIOVASCULAR	ADD1	Skov, K. et al. 2006	17083073	Caucasian	118
143888	N	hypertension	CARDIOVASCULAR	ADD1	Marcun Varda, N. et al. 2006	16497648	Caucasian	118
143893		blood pressure, arterial	PHARMACOGENOMIC	ADD1	Schelleman, H. et al. 2006	16724011		118
143901		hematology indices	HEMATOLOGICAL	ADD1	Richart, T. et al. 2007	17301826		118
124333		colorectal cancer	CANCER	GSTA4	Landi, S. et al. 2005	16006997		2941
124332		Parkinsons disease; Alzheimers disease	NEUROLOGICAL	GSTA4		16054170		2941
148171	N	lung cancer	CANCER	GSTA4	Landi, S. et al. 2007	17290392		2941
140249		diabetes, type 2	METABOLIC	HNF4A	Silander K 2004	15047633		3172
140250		diabetes, type 2	METABOLIC	HNF4A	Yamagata K 1996	8945471		3172
140251	N	diabetes, type 2	METABOLIC	HNF4A	Chevre JC 1998	9754819		3172
140252	Y	diabetes, type 2	METABOLIC	HNF4A	Love-Gregory LD 2004	15047632	Ashkenazi	3172
140253	Y	diabetes, type 2	METABOLIC	HNF4A	Love-Gregory, L. D. et al. 2004	15047632	Jewish	3172
140254	Y	diabetes, type 2	METABOLIC	HNF4A	Damcott, C. M. et al. 2004	15561969		3172
140255		diabetes, type 2	METABOLIC	HNF4A	Ek, J. et al. 2005	15728204		3172
140256		diabetes, type 2	METABOLIC	HNF4A	Vaxillaire, M. et al. 2005	15735892	French	3172
140258	Y	diabetes, type 2	METABOLIC	HNF4A	Laukkanen, O. et al. 2005	15983230		3172
140259	N	diabetes, type 2	METABOLIC	HNF4A	Mitchell, S. M. et al. 2002	12083813		3172
140260	Y	diabetes, type 2	METABOLIC	HNF4A	Zhu, Q. et al. 2003	12669197	Japanese	3172
140261		diabetes, type 2	METABOLIC	HNF4A	Barroso, I. et al. 2003	14551916		3172
140262	Y	diabetes, type 2	METABOLIC	HNF4A	Weedon, M. N. et al. 2004	15504983	Caucasian	3172
140263		diabetes, type 2	METABOLIC	HNF4A	Winckler, W. et al. 2005	15734869		3172
140264	Y	diabetes, type 2	METABOLIC	HNF4A	Hansen, S. K. et al. 2005	15735891	Danish	3172
140265		diabetes, type 2	METABOLIC	HNF4A	Pearson, E. R. et al. 2005	15830177		3172
140266	Y	diabetes, type 2	METABOLIC	HNF4A	Muller, Y. L. et al. 2005	16186411	Pima Indian	3172
140267		diabetes, gestational	METABOLIC	HNF4A	Weng, J. et al. 2002	11772903	Swedish	3172
140268		diabetes, type 1	IMMUNE	HNF4A	Aguilera, E. et al. 2005	15660729		3172
140257		diabetes, type 2; kidney failure, chronic	METABOLIC	HNF4A	Bagwell, A. M. et al. 2005	15793260	Caucasian	3172
140248		diabetes, type 2	METABOLIC	HNF4A	Sakurai K 2000	10983627	Japanese	3172
149080		diabetes, type 2 glucose insulin	METABOLIC	HNF4A		16523192	Caucasian;Polish	3172
149081		diabetes, type 1	IMMUNE	HNF4A	Kagami-Takasugi, M. et al. 2006	16562587		3172
149084	Y	diabetes, type 2	METABOLIC	HNF4A	Ek, J. et al. 2006	16731855		3172
149085		diabetes, gestational	METABOLIC	HNF4A	Shaat, N. et al. 2006	16752173	Scandinavian	3172
149086	Y	cholesterol metabolic syndrome triglycerides	METABOLIC	HNF4A	Weissglas-Volkov, D. et al. 2006	16804065	Finnish;Mexican	3172
149087	Y	diabetes, type 2	METABOLIC	HNF4A	Andrulionyte, L. et al. 2006	16838170		3172
149088		diabetes, type 2	METABOLIC	HNF4A	Yokoi, N. et al. 2006	16873704	Japanese;European	3172
149089		diabetes, type 2	METABOLIC	HNF4A	Zhang, R. et al. 2006	16883527		3172
149090		diabetes, type 2	METABOLIC	HNF4A	Bonnycastle, L. L. et al. 2006	16936201	Finnish	3172
149092	N	diabetes, type 2	METABOLIC	HNF4A	Wegner, L. et al. 2006	16978381	Canadian;CaucDanish	3172
149093	Y	diabetes, type 2	METABOLIC	HNF4A	Lehman, D. M. et al. 2007	17259399	Caucasian;Indian;Mexican;Mexican American;Pima Indians	3172
149094	Y	birth weight hypoglycemia	METABOLIC	HNF4A	Pearson, E. R. et al. 2007	17407387		3172
149082		diabetes, gestational	METABOLIC	HNF4A	Shaat, N. et al. 2006	16639597	Scandinavian	3172
149083	Y	diabetes, type 2	METABOLIC	HNF4A	Hara, K. et al. 2006	16644680		3172
149091		diabetes, type 2	METABOLIC	HNF4A	Tanahashi, T. et al. 2006	16955255		3172
149095	N	diabetes, type 2	METABOLIC	HNF4A	Sale, M. M. et al. 2007	17601994		3172
122888		myocardial infarct; cholesterol, HDL; triglycerides; atherosclerosis, coronary; macular degeneration; colorectal cancer	CANCER	F5	Pallaud, C. et al. 2001	11341749		2153
122889		coronary heart disease	CARDIOVASCULAR	F5	Navarro-Lopez, F. 2002	11975906		2153
122890		restenosis	CARDIOVASCULAR	F5	Zee, R. Y. et al. 2002	12082592		2153
122885		fetal loss, late	CARDIOVASCULAR	F5	Hefler, L. et al. 2004	14706682		2153
122886		hypertension, gestational	CARDIOVASCULAR	F5		16369102		2153
122887		blood pressure, arterial	CARDIOVASCULAR	F5	Sass, C. et al. 2004	15076187		2153
122882		preeclampsia	REPRODUCTION	F5	De Maat, M. P. et al. 2004	15333035		2153
122883		cerebrovascular disease; sickle cell anemia	CARDIOVASCULAR	F5	Adams, G. T. et al. 2003	12871600		2153
122884		stroke, ischemic	CARDIOVASCULAR	F5	Casas, J. P. et al. 2004	15534175		2153
122879		menopause	REPRODUCTION	F5	Tempfer, C. B. et al. 2005	15879922		2153
122880		preeclampsia	REPRODUCTION	F5	Tempfer, C. B. et al. 2004	15120696		2153
122881		thrombosis	CARDIOVASCULAR	F5	Ozbek, N. et al. 2005	15831156		2153
122876	N	cancer; thromboembolism, venous	CANCER	F5	Ramacciotti, E. et al. 2003	12757770		2153
122877		intrauterine growth retardation	REPRODUCTION	F5	Infante-Rivard, C. et al. 2005	16192348		2153
122878		myocardial infarct; atherosclerosis, coronary	CARDIOVASCULAR	F5	French, J. K. et al. 2003	12514663		2153
122873		varicose ulcers	UNKNOWN	F5	Gemmati, D. et al. 2004	15453833		2153
122874		birth weight; preterm delivery	REPRODUCTION	F5	Hartel, C. et al. 2005	16113789		2153
122875		stroke, ischemic	CARDIOVASCULAR	F5	Rubattu, S. et al. 2005	15968394		2153
122870	Y	cerebrovascular disease, ischemic	CARDIOVASCULAR	F5	Grossmann, R. et al. 2002	12439143		2153
122871		retinal vascular occlusion	UNKNOWN	F5	Weger, M. et al. 2005	16157382		2153
122872	Y	myocardial infarct	CARDIOVASCULAR	F5	Butt, C. et al. 2002	12480694		2153
122867		stroke	CARDIOVASCULAR	F5	Pongracz, E. et al. 2002	12122980		2153
122868		longevity	CARDIOVASCULAR	F5	Hessner, M. J. et al. 2001	11568114		2153
122869		stroke	CARDIOVASCULAR	F5	Austin, H. et al. 2002	12468767		2153
122864	N	cardiac death; cardiac morbidity	CARDIOVASCULAR	F5	Volzke, H. et al. 2005	15676177		2153
122865	Y	thrombosis	CARDIOVASCULAR	F5	Matyskova, M. et al. 2002	11998221		2153
122866	N	stroke, ischemic; stroke, hemorrhagic	CARDIOVASCULAR	F5	Chen, J. et al. 2001	11718065		2153
122861		pregnancy loss, recurrent	REPRODUCTION	F5	Wolf, C. E. et al. 2003	15170393		2153
122862		atherosclerosis, coronary	CARDIOVASCULAR	F5	Marcucci, R. et al. 2005	15994914		2153
122863	N	myocardial infarct	CARDIOVASCULAR	F5	Ranjith, N. et al. 2003	14523329	Indian	2153
122858	Y	pregnancy loss, recurrent	REPRODUCTION	F5	Krause, M. et al. 2005	15886801	Caucasian	2153
122859		pregnancy loss	REPRODUCTION	F5	Glueck, C. J. et al. 2005	16154434		2153
122860		cerebral venous thrombosis	CARDIOVASCULAR	F5	Lichy, C. et al. 2005	16155788		2153
122855	Y	thromboembolism, venous	CARDIOVASCULAR	F5	Varela, M. L. et al. 2001	11738073		2153
122856		hypertension, pregnancy induced	CARDIOVASCULAR	F5	D'Aniello, G. et al. 2003	14508198		2153
122857		preeclampsia	REPRODUCTION	F5	Gerhardt, A. et al. 2005	15842353		2153
122852		stroke	CARDIOVASCULAR	F5	Patnaik, M. et al. 2004	15096570		2153
122853		thrombosis, deep vein	CARDIOVASCULAR	F5	Mansilha, A. et al. 2005	16061406		2153
122854		antiphospholipid syndrome	IMMUNE	F5	Forastiero, R. et al. 2001	11454529		2153
122849		stroke, ischemic; cerebrovascular disease; thrombosis, arterial	CARDIOVASCULAR	F5		16320685		2153
122850	Y	thromboembolism, venous	CARDIOVASCULAR	F5	Ray, J. G. et al. 2001	11806787		2153
122851		thromboembolism, venous	CARDIOVASCULAR	F5	Meglic, L. et al. 2003	14597244		2153
122846	Y	thromboembolism, venous	CARDIOVASCULAR	F5	Chuansumrit, A. et al. 2004	15691154	Thai	2153
122847	Y	thromboembolism, venous	CARDIOVASCULAR	F5		15790048		2153
122848		thrombosis, deep vein	CARDIOVASCULAR	F5	Almawi, W. Y. et al. 2005	16082606		2153
122843		preeclampsia	REPRODUCTION	F5	Prochazka, M. et al. 2003	12879654		2153
122844		thrombosis, deep vein; pulmonary thromboembolism	CARDIOVASCULAR	F5		14669613		2153
122845	Y	preeclampsia	REPRODUCTION	F5	Driul, L. et al. 2004	15531855		2153
122840		thrombosis	CARDIOVASCULAR	F5	Heller, C. et al. 2000	11122096		2153
122841		thromboembolism, venous	CARDIOVASCULAR	F5	Bykowska, K. et al. 2000	11434083	Polish	2153
122842		pregnancy complications	REPRODUCTION	F5	Arcadia, P. et al. 2002	11828266		2153
122837	Y	polycystic ovary syndrome; pregnancy loss, recurrent	METABOLIC	F5	Glueck, C. J. et al. 2003	14669168		2153
122838		Familial Mediterranean Fever	IMMUNE	F5	Moutereau, S. et al. 2004	15146467		2153
122839		intrauterine growth	REPRODUCTION	F5	Infante-Rivard, C. et al. 2002	12097536		2153
122834		retinal vascular occlusion	UNKNOWN	F5	Dodson, P. M. et al. 2003	12928694		2153
122835		preeclampsia; hypertension, gestational	REPRODUCTION	F5	Morrison, E. R. et al. 2002	12038776		2153
122836	N	pregnancy loss, recurrent	REPRODUCTION	F5	Hohlagschwandtner, M. et al. 2003	12738509		2153
122831		lymphoproliferative disorders	OTHER	F5	Afshar-Kharghan, V. et al. 2004	15166939		2153
122832		hearing loss/deafness	OTHER	F5	Rudack, C. et al. 2004	15109703		2153
122833		pregnancy loss, recurrent; fetal loss	REPRODUCTION	F5	Gerhardt, A. et al. 2005	15630502		2153
122828	Y	placental vascular complications	HEMATOLOGICAL	F5	Camilleri, R. S. et al. 2004	15091001		2153
122830		thrombocytopenia	HEMATOLOGICAL	F5	Carlsson, L. E. et al. 2003	12724616		2153
122825		coronary artery disease	CARDIOVASCULAR	F5	Wu, A. H. et al. 2001	11397354		2153
122826		stroke, ischemic	CARDIOVASCULAR	F5		16324093		2153
122827		obesity; retinal vascular occlusion	METABOLIC	F5	Xenophontos, S. L. et al. 2002	12518110	Greek	2153
122822		stroke, ischemic; stroke, hemorrhagic	CARDIOVASCULAR	F5	Hobson-Peters, J. et al. 2005	16006096		2153
122823		fetal loss, late; pregnancy loss, recurrent	REPRODUCTION	F5	Santoro, R. et al. 2005	16170289		2153
122824	N	myocardial infarct	CARDIOVASCULAR	F5		12615788		2153
122819	N	atherosclerosis, coronary	CARDIOVASCULAR	F5	Gupta, N. et al. 2003	14701945	Indian	2153
122820	N	stroke	CARDIOVASCULAR	F5	Meseguer, E. et al. 2004	15088159		2153
122821		thromboembolism, venous	CARDIOVASCULAR	F5	Samama, M. M. et al. 2004	15918665		2153
122816	N	atherosclerosis, coronary	CARDIOVASCULAR	F5	Volzke, H. et al. 2004	12899665		2153
122817		myocardial infarct; heart disease, ischemic	CARDIOVASCULAR	F5		16353042		2153
122818		myocardial infarct	CARDIOVASCULAR	F5	Morgan, T. M. et al. 2003	12791034		2153
122814		thrombosis, deep vein	CARDIOVASCULAR	F5	Wang, P. H. et al. 2005	15921597		2153
122815	Y	thromboembolism, venous; homocysteine; thromboembolism, arterial	CARDIOVASCULAR	F5	Harrington, D. J. et al. 2003	12747593		2153
122811		stroke, ischemic	CARDIOVASCULAR	F5	Pongracz, E. et al. 2003	12861956		2153
122812	Y	myocardial infarct	CARDIOVASCULAR	F5	Hudecek, J. et al. 2003	14689680		2153
122813		activated protein C resistance	UNKNOWN	F5	Gandrille, S. et al. 2003	14711617		2153
122808	N	thrombosis, cerebral venous	CARDIOVASCULAR	F5	Meng, Q. et al. 2002	11953127		2153
122809	N	post myocardial infarction complications	UNKNOWN	F5	Baykan, M. et al. 2001	12101832		2153
122810		activated protein C resistance	UNKNOWN	F5	Prochazka, M. et al. 2002	12434659		2153
122805	N	thrombosis, venous	CARDIOVASCULAR	F5	Hessner, M. J. et al. 2000	11057878	Caucasian	2153
122806	N	thromboembolism, venous	CARDIOVASCULAR	F5	Franco, R. F. et al. 2000	11091190		2153
122807	Y	thrombophilia	HEMATOLOGICAL	F5	Papaian, L. P. et al. 2001	11523408		2153
122802		thromboembolism, venous	CARDIOVASCULAR	F5	Medina, P. et al. 2005	16113830		2153
122803	N	cerebral infarct	OTHER	F5	Petrovic, D. et al. 2003	12859287		2153
122804	N	atherosclerosis, generalized	CARDIOVASCULAR	F5	Fox, C. S. et al. 2004	14963283		2153
122799	Y	thromboembolism, venous; protein C	CARDIOVASCULAR	F5	Scanavini, D. et al. 2005	15735794		2153
122800		thrombosis, venous	CARDIOVASCULAR	F5	Penco, S. et al. 2005	16266408		2153
122801		heart disease, ischemic	CARDIOVASCULAR	F5	Donati, M. B. et al. 2001	11926770		2153
122796	Y	coronary artery disease	CARDIOVASCULAR	F5	Petrovic, D. et al. 2001	11334615		2153
122797	Y	thromboembolism, venous	CARDIOVASCULAR	F5	Ameziane, N. et al. 2002	12195688		2153
122798		myocardial infarct; heart disease, ischemic	CARDIOVASCULAR	F5	Xu, G. et al. 2003	12579498		2153
122792	N	ovarian hyperstimulation syndrome	METABOLIC	F5	Fabregues F 2004	15066453		2153
122794	Y	recurrence and early onset of venous thrombosis	OTHER	F5	Gemmati D et al. 2001	11684865		2153
122795	N	acute coronary events	CARDIOVASCULAR	F5	Ameziane N et al. 2001	11307836		2153
122789	N	thrombophilia and vascular disease	CARDIOVASCULAR	F5	Hefler L 2004	14706682		2153
122790	N	intimal medial thickness	CARDIOVASCULAR	F5	Fox CS 2004	14963283		2153
122791		Stroke	CARDIOVASCULAR	F5	Engelmann MG 2004	15026880		2153
122787	N	Restenosis	CARDIOVASCULAR	F5	Volzke H 2004	12899665		2153
122788	N	thrombophilia and vascular disease	CARDIOVASCULAR	F5	Hefler L 2004	14706682		2153
122783		recurrent abortions	OTHER	F5	Pauer HU 2003	12956845		2153
122785		Perthes' disease	OTHER	F5	Szepesi K 2004	15125132		2153
122786		thrombotic diseases	OTHER	F5	Herrmann FH 2004	14689519	Indian	2153
122780		Recurrent deep-vein thrombosis	OTHER	F5	Willems M 2003	12884202		2153
122781		deficiency of coagulation factor V	OTHER	F5	Montefusco MC 2003	12816860		2153
122782		chronic hepatitis C virus infection.	INFECTION	F5	Wright M 2003	12865283		2153
122777	N	acute myocardial infarction	CARDIOVASCULAR	F5	Ranjith N 2003	14523329	young indian asian	2153
122778		natural menopause.	OTHER	F5	van Asselt KM 2003	14501610		2153
122774	N	thrombosis of the central retinal vein trans Mutation 1691 g-->a du gene du facteur V	OTHER	F5	Raguenes O et al. 1996	8685200		2153
122775	Y	thrombosis and resistance to activated protein C	OTHER	F5	Mumford AD 2003	14617013		2153
122776		Pregnancy-associated venous thromboembolism	OTHER	F5	Samama MM 2003	14531916		2153
122771	Y	delayed graft function acute rejection episodes and long-term graft dysfunction	OTHER	F5	Hocher B et al. 2002	11858477		2153
122772		preeclampsia	OTHER	F5	Watanabe H et al. 2002	11950065	Japanese	2153
122773	N	hemochromatosis	METABOLIC	F5	Le Marechal C et al. 1999	10383194		2153
122767	Y	hereditary thrombophilia.	OTHER	F5	Linfert DR et al. 1998	9785636		2153
122768		factor V levels	HEMATOLOGICAL	F5	Lunghi B et al. 1996	8713778		2153
122769	Y	factor V Leiden	HEMATOLOGICAL	F5	Castaman G et al. 1997	9375735	thrombotic family	2153
122765	Y	Vascular Disease	CARDIOVASCULAR	F5	Hessner MJ 2001	11568114	Caucasian	2153
122766	Y	reduced intrapartum blood loss--a possible evolutionary selection mechanism	OTHER	F5	Lindqvist PG et al. 1998	9459326		2153
147486		thrombosis, deep vein	CARDIOVASCULAR	F5	Smith, N. L. et al. 2007	17284699		2153
147477			CARDIOVASCULAR	F5	Hoppe, B. et al. 2006	17003923	German	2153
122793			OTHER	F5	Dargaud Y 2003	14531918		2153
122770	Y	high frequency of factor V Leiden mutation.	OTHER	F5	Wramsby ML et al. 2000	11056246		2153
122784		Behcet's Disease	IMMUNE	F5	Silingardi M 2004	15077257	Italian	2153
122829	N	myocardial infarction	CARDIOVASCULAR	F5	Boekholdt, S. M. et al. 2001	11748101		2153
147460		myocardial infarct	CARDIOVASCULAR	F5	Roldan, V. et al. 2005	15749685		2153
147461	N	myocardial infarct	CARDIOVASCULAR	F5		16420563		2153
147463		thrombosis, arterial thrombosis, venous	CARDIOVASCULAR	F5	Palomo, G. = I et al. 2005	16446869		2153
147465	Y	atherosclerosis, coronary	CARDIOVASCULAR	F5	Taymaz, H. et al. 2006	16472842	Turkish	2153
147466		thrombosis, deep vein	CARDIOVASCULAR	F5		16532157		2153
147467		stroke, ischemic	CARDIOVASCULAR	F5	Komitopoulou, A. et al. 2006	16567932		2153
147468		pregnancy loss, recurrent	REPRODUCTION	F5	Coulam, C. B. et al. 2006	16635210		2153
147469		thromboembolism, venous, pregnancy-related	CARDIOVASCULAR	F5	Hiltunen, L. et al. 2007	16765424		2153
147470		brain hemorrhage	CARDIOVASCULAR	F5	Havasi, V. et al. 2006	16773503		2153
147472	Y	pulmonary thromboembolism thromboembolism, venous	CARDIOVASCULAR	F5		16881367		2153
147473	N	brain hemorrhage bronchopulmonary dysplasia leukomalacia sepsis	CARDIOVASCULAR	F5	Hartel, C. et al. 2006	16882823		2153
147474		peripheral vascular disease	CARDIOVASCULAR	F5	Abukishe, A. et al. 2006	16906235		2153
147475	Y	pregnancy loss, recurrent	REPRODUCTION	F5	Goodman, C. S. et al. 2006	16938111		2153
147476	N	preeclampsia	REPRODUCTION	F5	Dalmaz, C. A. et al. 2006	16963292		2153
147478	N	Budd-Chiari syndrome liver transplant portal vein thrombosis	CARDIOVASCULAR	F5	Pasta, L. et al. 2006	17100732		2153
147479	N	thromboembolism, venous	CARDIOVASCULAR	F5	Biron-Andreani, C. et al. 2006	17107352		2153
147480		inflammatory bowel disease	IMMUNE	F5	Yilmaz, S. et al. 2006	17111197		2153
147481	N	thromboembolism, venous	CARDIOVASCULAR	F5	Pieroni, F. et al. 2006	17113632		2153
147483	N	Crohn's disease ulcerative colitis	IMMUNE	F5	Bernstein, C. N. et al. 2007	17156138		2153
147484		fibrinogen protein C resistance ratio prothrombin thrombosis, deep vein	HEMATOLOGICAL	F5	Komitopoulou, A. et al. 2006	17230042		2153
147485			HEMATOLOGICAL	F5	Said, J. M. et al. 2006	17278618	Australian;European;Asian	2153
147487	N	atrial fibrillation stroke, ischemic	CARDIOVASCULAR	F5	Berge, E. et al. 2007	17290027		2153
147488		thromboembolism, venous	CARDIOVASCULAR	F5	Garcia-Hernandez, M. C. et al. 2007	17306151		2153
147489	Y	thromboembolism, venous	CARDIOVASCULAR	F5	Colaizzo, D. et al. 2007	17307838		2153
147490		hearing loss, sensorineural nonsyndromic	OTHER	F5	Capaccio, P. et al. 2007	17334320		2153
147492		thrombosis, cerebral	CARDIOVASCULAR	F5	Ozyurek, E. et al. 2007	17456624	Turkish	2153
147493		cerebral venous thrombosis pulmonary embolism retinal vascular occlusion thrombosis, deep vein	CARDIOVASCULAR	F5	Pardanani, A. et al. 2007	17460706		2153
147494	N	thromboembolism, venous	CARDIOVASCULAR	F5	Ay, C. et al. 2007	17510305		2153
147495		pregnancy loss, recurrent	REPRODUCTION	F5	Xu, L. et al. 2007	17537304		2153
147497		thromboembolism, venous	CARDIOVASCULAR	F5	Le Gal, G. et al. 2007	17568659		2153
147498	N	thromboembolism, venous	CARDIOVASCULAR	F5	Cushman, M. et al. 2007	17582472		2153
147499		factor V coagulation activity thromboembolism, venous	HEMATOLOGICAL	F5	Han, X. M. et al. 2007	17605877		2153
147471		thromboembolic disease	CARDIOVASCULAR	F5	Podciechowski, L. et al. 2006	16875034		2153
147482	N	thromboembolism, venous	CARDIOVASCULAR	F5	Vormittag, R. et al. 2006	17155964		2153
122779		retinal artery occlusion	OTHER	F5	Weger M 2003	12928685		2153
147462		sepsis	INFECTION	F5	Sipahi, T. et al. 2006	16444434		2153
147464		thrombosis, deep vein	PHARMACOGENOMIC	F5	Falkowski, A. et al. 2005	16466010		2153
147491	N	thromboembolism, venous	CARDIOVASCULAR	F5	Cochery-Nouvellon, E. et al. 2007	17408404		2153
147496	Y	cerebral venous thrombosis	CARDIOVASCULAR	F5	Romero, A. et al. 2007	17537363		2153
134595		citrullinemia, adult-onset type II; hepatitis, neonatal associated with cholestasis	METABOLIC	SLC25A13	Yamaguchi, N. et al. 2002	11793471	Japanese	10165
134594		citrullinemia, adult-onset type II	METABOLIC	SLC25A13	Yasuda, T. et al. 2000	11153906		10165
134596		citrin deficiency	METABOLIC	SLC25A13	Lu, Y. B. et al. 2005	16059747	Japanese	10165
129587		myocardial infarct	CARDIOVASCULAR	LGALS2	Ozaki, K. et al. 2004	15129282		3957
129588		myocardial infarct	CARDIOVASCULAR	LGALS2	Ozaki, K. et al. 2005	15990958		3957
129586	Y	Myocardial Infarction	CARDIOVASCULAR	LGALS2	Ozaki K 2004	15129282	Japanese	3957
150695		atherosclerosis, coronary	CARDIOVASCULAR	LGALS2	Asselbergs, F. W. et al. 2006	17040205		3957
150697	N	atherosclerosis, coronary myocardial infarct	CARDIOVASCULAR	LGALS2	Kimura, A. et al. 2007	17493152	Japanese;Korean	3957
150698	N	myocardial infarct	CARDIOVASCULAR	LGALS2	Sedlacek, K. et al. 2007	17497114	Japanese;European;German	3957
150699	Y	myocardial infarct	CARDIOVASCULAR	LGALS2	Koch, W. et al. 2007	17517687	Japanese;European	3957
150696	N	myocardial infarct	CARDIOVASCULAR	LGALS2	Mangino, M. et al. 2006	17098239		3957
138368		EKG, abnormal	CARDIOVASCULAR	ANK2	Khositseth, A. et al. 2004	15851119		287
144311		long QT syndrome	CARDIOVASCULAR	ANK2	Mank-Seymour, A. R. et al. 2006	17161064		287
131760	Y	schizophrenia	PSYCH	NOTCH4	Luo, X. et al. 2004	14732589	African Americans	4855
131761	Y	schizophrenia	PSYCH	NOTCH4	Anttila, S. et al. 2004	15115916		4855
131762	N	multiple sclerosis	IMMUNE	NOTCH4	Duvefelt, K. et al. 2004	14651518		4855
131757		schizophrenia	PSYCH	NOTCH4	Fan, J. B. et al. 2002	11803454	Chinese	4855
131758		alopecia areata	IMMUNE	NOTCH4	Tazi-Ahnini, R. et al. 2003	12589427		4855
131759	Y	schizophrenia	PSYCH	NOTCH4	Wassink, T. H. et al. 2003	12627456		4855
131754		schizophrenia; mood disorder	PSYCH	NOTCH4		16378929		4855
131755	N	schizophrenia	PSYCH	NOTCH4	Sklar, P. et al. 2001	11381257		4855
131756		schizophrenia	PSYCH	NOTCH4	McGinnis, R. E. et al. 2001	11381258	Scottish	4855
131751	N	Alzheimer's Disease	NEUROLOGICAL	NOTCH4	Lambert, J. C. et al. 2004	14966150		4855
131752	N	schizophrenia	PSYCH	NOTCH4	Tochigi, M. et al. 2004	15211628	Japanese	4855
131753		schizophrenia	PSYCH	NOTCH4	Glatt, S. J. et al. 2005	15653273		4855
131748	N	schizophrenia	PSYCH	NOTCH4	Imai, K. et al. 2001	11407996	Japanese	4855
131749	N	schizophrenia	PSYCH	NOTCH4	Carmine, A. et al. 2003	12605097		4855
131750	Y	schizophrenia	PSYCH	NOTCH4	Anttila, S. et al. 2003	12782960		4855
131745	Y	Schizophrenia	PSYCH	NOTCH4	Luo X 2004	14732589	African Americans	4855
131746		Alzheimer's Disease	NEUROLOGICAL	Notch4	Lambert JC 2004	14966150	French	4855
131747	N	schizophrenia; schizoaffective disorder	PSYCH	NOTCH4	Ujike, H. et al. 2001	11239712	Japanese	4855
131742	N	schizophrenia	PSYCH	NOTCH4	Carmine A 2003	12605097	Swedish	4855
131743	Y	schizophrenia	PSYCH	NOTCH4	Wei J 2000	10932176		4855
131744		schizophrenia	PSYCH	NOTCH4	Takahashi S 2003	12873802	chinese	4855
131740		schizophrenia	PSYCH	NOTCH4	Fan JB et al. 2002	11803454		4855
131741	N	schizophrenia	PSYCH	NOTCH4	McGinnis RE et al. 2001	11381258	Scotland	4855
131763		rheumatoid arthritis	IMMUNE	NOTCH4	Kochi, Y. et al. 2004	14730600	Japanese	4855
152083	Y	schizophrenia	PSYCH	NOTCH4	Wang, Z. et al. 2006	16894623		4855
152084	N	schizophrenia	PSYCH	NOTCH4	Ivo, R. et al. 2006	16969274	German	4855
152085	Y	schizophrenia	PSYCH	NOTCH4	Liu, C. M. et al. 2006	17054719		4855
152087	Y	Alzheimer's disease	NEUROLOGICAL	NOTCH4	Shibata, N. et al. 2007	17452726		4855
152082	Y	schizophrenia	PSYCH	NOTCH4		16538185		4855
152086		schizophrenia	PSYCH	NOTCH4	Tochigi, M. et al. 2006	17192952		4855
134480	Y	colorectal adenomas	CANCER	SLC10A2	Wang W et al. 2001	11535543		6555
134481	Y	colorectal cancer	CANCER	SLC10A2	Wang, W. et al. 2001	11535543		6555
123721		epilepsy	NEUROLOGICAL	GABRD	Lenzen, K. P. et al. 2005	16023832		2563
142193		autism	PSYCH	CENTG2	Wassink, T. H. et al. 2005	15892143		116987
117973	Y	cholesterol, HDL; hypertension	METABOLIC	ACSM1	Haketa, A. et al. 2004	15361761		116285
124220	N	schizophrenia	PSYCH	GRIK1	Shibata H et al. 2001	11702055		2897
124222	N	schizophrenia	PSYCH	GRIK1	Shibata, H. et al. 2001	11702055	Japanese	2897
124221	Y	epilepsy	NEUROLOGICAL	GRIK1	Sander T et al. 1997	9259378		2897
124219	Y	Huntington disease	NEUROLOGICAL	GRIK1	Rubinsztein DC et al. 1997	9108071		2897
135888		Treacher Collins	DEVELOPMENTAL	TCOF1	Altug Teber, O. et al. 2004	15340364		6949
132151		heroin addiction	CHEMDEPENDENCY	OPRK1	Yuferov, V. et al. 2004	15608558	African American	4986
132152	N	alcohol abuse	CHEMDEPENDENCY	OPRK1	Loh el, W. et al. 2004	14745298	Taiwanese	4986
152297	Y	alcohol abuse	CHEMDEPENDENCY	OPRK1	Xuei, X. et al. 2006	16924269	European	4986
152298	Y	heroin abuse	CHEMDEPENDENCY	OPRK1	Gerra, G. et al. 2007	17373729	Caucasian;European	4986
152299	N	alcohol abuse	CHEMDEPENDENCY	OPRK1	Gelernter, J. et al. 2007	17374034		4986
121903	N	schizophrenia	PSYCH	DTNBP1	Liao, H. M. et al. 2004	15374586	Chinese	84062
121904		schizophrenia	PSYCH	DTNBP1	Li, T. et al. 2005	16044171	Chinese, Scottish	84062
121900	Y	schizophrenia	PSYCH	DTNBP1	Van Den Bogaert, A. et al. 2003	14618545		84062
121901	N	depressive disorder, major	PSYCH	DTNBP1	Zill, P. et al. 2004	15274041		84062
121902	Y	schizophrenia	PSYCH	DTNBP1	Funke, B. et al. 2004	15362017		84062
121897		Schizophrenia	PSYCH	DTNBP1	Williams NM 2004	15066891		84062
121898		bipolar disorder	PSYCH	DTNBP1	Raybould, R. et al. 2005	15820225		84062
121899	N	schizophrenia	PSYCH	DTNBP1	Morris, D. W. et al. 2003	12591580	Irish	84062
121895	Y	schizophrenia	PSYCH	DTNBP1	Schwab SG 2003	12474144	Triad families	84062
121896	N	schizophrenia	PSYCH	DTNBP1	Morris DW 2003	12591580	Irish	84062
146923		cognitive ability	PSYCH	DTNBP1		16415041		84062
146924	Y	schizophrenia	PSYCH	DTNBP1	Derosse, P. et al. 2006	16513878	Caucasian	84062
146925		schizophrenia	PSYCH	DTNBP1	Tochigi, M. et al. 2006	16876895	Japanese;Caucasian;Asian	84062
146927		bipolar disorder	PSYCH	DTNBP1	Breen, G. et al. 2006	16946192		84062
146928	N	schizophrenia	PSYCH	DTNBP1	Joo, E. J. et al. 2006	16959423	Korean	84062
146929	N	schizophrenia	PSYCH	DTNBP1	Pedrosa, E. et al. 2006	16967465		84062
146931	Y	cognitive function	PSYCH	DTNBP1	Burdick, K. E. et al. 2006	17074466	Caucasian	84062
146932		bipolar disorder	PSYCH	DTNBP1	Pae, C. U. et al. 2006	17192893		84062
146933	Y	depressive disorder, major	PHARMACOGENOMIC	DTNBP1	Pae, C. U. et al. 2007	17264804	Korean	84062
146935	Y	cognitive function schizotypy	PSYCH	DTNBP1	Stefanis, N. C. et al. 2007	17336946		84062
146936	N	schizophrenia	PSYCH	DTNBP1	Liu, C. M. et al. 2007	17407805		84062
146938	N	schizophrenia	PSYCH	DTNBP1	Bakker, S. C. et al. 2007	17410640		84062
146939	Y	bipolar disorder schizoaffective disorder	PSYCH	DTNBP1	Joo, E. J. et al. 2007	17433541		84062
146940	Y	psychoses schizophrenia	PSYCH	DTNBP1	Zinkstok, J. R. et al. 2007	17445278		84062
146942	N	schizophrenia	PSYCH	DTNBP1	Li, D. et al. 2007	17604607		84062
146943	Y	schizophrenia	PSYCH	DTNBP1	Morris, D. W. et al. 2007	17618940		84062
146926		schizophrenia	PSYCH	DTNBP1	Holliday, E. G. et al. 2006	16899160	Australian;CaucIndian	84062
146930		schizophrenia	PSYCH	DTNBP1	Wood, L. S. et al. 2006	17055463		84062
146934	N	schizophrenia	PSYCH	DTNBP1	Turunen, J. A. et al. 2007	17300918	Finnish	84062
146937	Y	schizophrenia	PSYCH	DTNBP1	Vilella, E. et al. 2007	17408693		84062
146941	Y	schizophrenia	PSYCH	DTNBP1	Duan, J. et al. 2007	17476109	African American;European	84062
119587		Rubinstein-Taybi syndrome	OTHER	CREBBP		16359492		1387
145750		Huntington disease-like	NEUROLOGICAL	CREBBP	Costa, M. D. et al. 2006	16858508	Portuguese	1387
145751	N	depression	PHARMACOGENOMIC	CREBBP	Wilkie, M. J. et al. 2007	17460549		1387
145752		osteonecrosis, steroid induced	PHARMACOGENOMIC	CREBBP	Fujioka, M. et al. 2007	17548929		1387
122129	Y	prostate cancer	CANCER	EPHB2	Kittles, R. A. et al. 2005	16155194	African American	2048
147109	Y	colorectal cancer hyperplastic polyposis	CANCER	EPHB2	Kokko, A. et al. 2006	16740153	Finnish	2048
121236		pediatric lymphoma	CANCER	DAPK1	Shiramizu B 2003	14595709		1612
146626	Y	Alzheimer's disease	NEUROLOGICAL	DAPK1	Li, Y. et al. 2006	16847012		1612
129324		migraine; migraine with aura	NEUROLOGICAL	KCNN3	Curtain, R. et al. 2005	16162291		3782
129325		schizophrenia	PSYCH	KCNN3		16393881		3782
129326	N	bipolar affective disorder	PSYCH	KCNN3	Meira-Lima, I. V. et al. 2001	11526470		3782
129321	Y	schizophrenia; bipolar disorder	PSYCH	KCNN3	Glatt, S. J. et al. 2003	12898569		3782
129322	Y	psychosis	PSYCH	KCNN3	Ritsner, M. et al. 2003	12960745		3782
129323		schizophrenia	PSYCH	KCNN3	Hong, X. et al. 2005	16086287		3782
129318		schizophrenia; schizoaffective disorder; bipolar disorder	PSYCH	KCNN3	Ujike, H. et al. 2001	11311923	Japanese	3782
129319		bipolar disorder	PSYCH	KCNN3	Jin, D. K. et al. 2001	11532529	Korean	3782
129320		schizophrenia	PSYCH	KCNN3	Ritsner, M. et al. 2002	12007452		3782
129315	N	schizophrenia	PSYCH	KCNN3	Laurent, C. et al. 2003	12497613		3782
129316	Y	anorexia nervosa	PSYCH	KCNN3	Koronyo-Hamaoui, M. et al. 2004	15389773		3782
129317		schizophrenia; bipolar disorder	PSYCH	KCNN3	Saleem, Q. et al. 2000	11121173	Indian	3782
129312	N	schizophrenia	PSYCH	KCNN3	Glatt SJ 2003	12898569		3782
129313	N	bipolar disorder	PSYCH	KCNN3	Bowen T et al. 2000	11252645		3782
129314	N	schizophrenia	PSYCH	KCNN3	Chowdari KV et al. 2000	10889524		3782
129309		schizophrenia	PSYCH	KCNN3	Saleem Q et al. 2000	11121173		3782
129310	N	schizophrenia	PSYCH	KCNN3	Rohrmeier T et al. 1999	10697822		3782
129311		bipolar disorder	PSYCH	KCNN3	McInnis MG et al. 1999	10395209		3782
129305	Y	anorexia nervosa	PSYCH	KCNN3	Koronyo-Hamaoui M et al. 2002	11803450		3782
129306	Y	schizophrenia	PSYCH	KCNN3	Wittekindt O et al. 1999	10395217		3782
129307	Y	schizophrenia	PSYCH	KCNN3	Stober G et al. 1998	9858366		3782
129308	N	Schizophrenia	PSYCH	KCNN3	Joober R 1999	10206235		3782
129302	N	bipolar disorder	PSYCH	KCNN3	Guy CA et al. 1999	10050968		3782
129303	Y	schizophrenia	PSYCH	KCNN3	Bowen T et al. 1998	9672903		3782
129304	N	schizophrenia	PSYCH	KCNN3	Imamura A et al. 2001	11807415	Japanese	3782
129299	Y	schizophrenia	PSYCH	KCNN3	Ritsner M et al. 2002	12007452		3782
129300		schizophrenia	PSYCH	KCNN3	Ujike H et al. 2001	11311923	Japanese	3782
129301	N	schizophrenia	PSYCH	KCNN3	Antonarakis SE et al. 1999	10402501		3782
124297	N	delirium tremens, alcohol withdrawal-induced; seizures, alcohol withdrawal-induced	CHEMDEPENDENCY	GRM7	Preuss, U. W. et al. 2002	11912074		2917
124295	N	schizophrenia	PSYCH	GRM7	Bray NJ et al. 2000	10994646		2917
124296	N	schizophrenia	PSYCH	GRM7	Bolonna, A. A. et al. 2001	11163549		2917
131112	Y	recessive Charcot-Marie-Tooth disease	OTHER	MTMR2	Nelis E et al. 2002	12398840		8898
131113		Charcot-Marie-Tooth disease	NEUROLOGICAL	MTMR2	Boerkoel, C. F. et al. 2002	11835375		8898
144108	Y	alpha-fetoprotein	CANCER	AFP	Chen, G. G. et al. 2007	17433605		174
117666		colorectal cancer	CANCER	AXIN1	Fearnhead, N. S. et al. 2004	15520370		8312
132195	N	alcoholism	CHEMDEPENDENCY	OPRM1	Kim, S. A. et al. 2004	15902904	Korean	4988
132196	N	alcohol abuse	CHEMDEPENDENCY	OPRM1	Loh el, W. et al. 2004	14745298	Taiwanese	4988
132191		alcoholism	CHEMDEPENDENCY	OPRM1	Kim, S. G. et al. 2004	15252283	Korean	4988
132192	Y	diabetes, type 2	METABOLIC	OPRM1	Gallagher, C. J. et al. 2005	16140553	African American	4988
132193		renal cancer; morphine response	CANCER	OPRM1	Darimont, J. et al. 2005	15704610		4988
132194		morphine response	PHARMACOGENOMIC	OPRM1	Ross, J. R. et al. 2005	16103897		4988
132188	Y	substance abuse	CHEMDEPENDENCY	OPRM1	Luo, X. et al. 2003	12815747	European	4988
132189	N	opioid dependence	CHEMDEPENDENCY	OPRM1	Crowley, J. J. et al. 2003	12960749	African American	4988
132190		smoking behavior	CHEMDEPENDENCY	OPRM1	Lerman, C. et al. 2004	15007373		4988
132185		heroin addiction	CHEMDEPENDENCY	OPRM1	Shi, J. et al. 2002	11933204		4988
132186	Y	epilepsy	NEUROLOGICAL	OPRM1	Wilkie, H. et al. 2002	12221164		4988
132187		opioid dependence	CHEMDEPENDENCY	OPRM1	Franke, P. et al. 2003	12648891		4988
132181		cortisol	METABOLIC	OPRM1	Chong, R. Y. et al. 2005	16123758		4988
132182		substance dependence	CHEMDEPENDENCY	OPRM1		16387451		4988
132183		pain response	NEUROLOGICAL	OPRM1		16400534		4988
132184		substance dependence	CHEMDEPENDENCY	OPRM1	Hoehe, M. R. et al. 2000	11092766		4988
132177	N	opioid abuse	CHEMDEPENDENCY	OPRM1	Smith, R. J. et al. 2004	15558714		4988
132178		alcohol abuse	CHEMDEPENDENCY	OPRM1	Ray, L. A. et al. 2004	15608594		4988
132180	Y	pain response	NEUROLOGICAL	OPRM1	Fillingim, R. B. et al. 2005	15772909		4988
132173		substance abuse	CHEMDEPENDENCY	OPRM1	Hernandez-Avila, C. A. et al. 2004	15167694		4988
132175	Y	alcohol abuse	CHEMDEPENDENCY	OPRM1	Bart, G. et al. 2004	15525999	Swedish	4988
132176		methamphetamine abuse	CHEMDEPENDENCY	OPRM1	Ide, S. et al. 2004	15542732		4988
132170		heroin abuse	CHEMDEPENDENCY	OPRM1	Tan, E. C. et al. 2003	12657887	Chinese	4988
132171	Y	alcohol abuse	CHEMDEPENDENCY	OPRM1	Oslin, D. W. et al. 2003	12813472		4988
132172		opioid abuse	OTHER	OPRM1	Compton, P. et al. 2003	12898579		4988
132167		alcohol abuse	CHEMDEPENDENCY	OPRM1	Schinka, J. A. et al. 2002	11840318		4988
132168	N	depression; anxiety-related traits	PSYCH	OPRM1	Jorm, A. F. et al. 2002	12210283		4988
132169		cortisol; ACTH	METABOLIC	OPRM1	Hernandez-Avila, C. A. et al. 2003	12627468		4988
132164	Y	heroin dependence	CHEMDEPENDENCY	OPRM1	Szeto, C. Y. et al. 2001	11338173	Chinese	4988
132165	Y	substance dependence	CHEMDEPENDENCY	OPRM1	Franke, P. et al. 2001	11424981		4988
132166		ACTH, rate of decrease; ACTH, rate of increase; cortisol response to opioid receptor blockade	NEUROLOGICAL	OPRM1	Wand, G. S. et al. 2002	11751037		4988
132161	Y	addiction to heroin	CHEMDEPENDENCY	OPRM1	Shi J et al. 2002	11933204		4988
132162	Y	pain tolerance, and opioid addiction	OTHER	OPRM1	Compton P 2003	12898579		4988
132163	Y	naltrexone response in alcohol-dependent patients	CHEMDEPENDENCY	OPRM1	Oslin DW 2003	12813472	alcohol dependent patients	4988
132158	N	substance dependence	CHEMDEPENDENCY	OPRM1	Franke P et al. 2001	11424981		4988
132159	N	anxiety-related traits	PSYCH	OPRM1	Jorm AF et al. 2002	12210283		4988
132160	Y	epilepsy	NEUROLOGICAL	OPRM1	Wilkie H et al. 2002	12221164		4988
132154	Y	alcohol dependency	CHEMDEPENDENCY	OPRM1	Town T et al. 1999	10490697		4988
132155	Y	alcoholism	CHEMDEPENDENCY	OPRM1	Kranzler HR et al. 1998	9756053		4988
132156	N	alcohol dependence	CHEMDEPENDENCY	OPRM1	Bergen AW et al. 1997	9399694		4988
132157	Y	heroin abuse	CHEMDEPENDENCY	OPRM1	Szeto CY et al. 2001	11338173	Chinese	4988
132153	Y	cortisol response to opioid blockade	METABOLIC	OPRM1	Hernandez-Avila CA et al. 2003	12627468	normal	4988
132179		repiratory depression	OTHER	OPRM1	Romberg, R. R. et al. 2005	15731588		4988
132174		morphine response	PHARMACOGENOMIC	OPRM1	Klepstad, P. et al. 2004	15504181		4988
152300		attention deficit disorder conduct disorder oppositional defiant disorder	PSYCH	OPRM1	Comings, D. E. et al. 2000	11140838		4988
152302		methamphetamine dependence psychosis	CHEMDEPENDENCY	OPRM1		16402083		4988
152303		dyskinesias, levodopa-induced	PHARMACOGENOMIC	OPRM1	Strong, J. A. et al. 2006	16435402		4988
152304	Y	alcohol dependence drug dependence	CHEMDEPENDENCY	OPRM1	Zhang, H. et al. 2006	16476706	European;Russian	4988
152305		morphine response	PHARMACOGENOMIC	OPRM1	Coulbault, L. et al. 2006	16580900		4988
152306	Y	alcoholism	CHEMDEPENDENCY	OPRM1	Nishizawa, D. et al. 2006	16679777		4988
152307		heroin abuse	CHEMDEPENDENCY	OPRM1	Drakenberg, K. et al. 2006	16682632	Caucasian;European	4988
152308		adrenocorticotropic hormone cortisol	METABOLIC	OPRM1	Bart, G. et al. 2006	16794569		4988
152309	Y	pain response	PHARMACOGENOMIC	OPRM1	Chou, W. Y. et al. 2006	16871067		4988
152310	Y	pain intenity	PHARMACOGENOMIC	OPRM1	Chou, W. Y. et al. 2006	16879459		4988
152311	Y	nicotine	PHARMACOGENOMIC	OPRM1	Ray, R. et al. 2006	16960700		4988
152312		pain, postoperative	PHARMACOGENOMIC	OPRM1	Janicki, P. K. et al. 2006	17000822		4988
152313	N	epilepsy	NEUROLOGICAL	OPRM1	Barratt, C. et al. 2006	17054695		4988
152314		morphine response	PHARMACOGENOMIC	OPRM1	Reyes-Gibby, C. C. et al. 2006	17156920		4988
152316		cortical activation	NEUROLOGICAL	OPRM1	Lotsch, J. et al. 2006	17201465		4988
152317	Y	alcohol craving	CHEMDEPENDENCY	OPRM1	van den Wildenberg, E. et al. 2007	17207095		4988
152318	Y	body mass smoking behavior	PHARMACOGENOMIC	OPRM1	Munafo, M. R. et al. 2007	17224915		4988
152319	N	alcohol abuse	CHEMDEPENDENCY	OPRM1	Gelernter, J. et al. 2007	17374034		4988
152320		heroin abuse	CHEMDEPENDENCY	OPRM1	Glatt, S. J. et al. 2007	17416470		4988
152321		alcohol dependence drug dependence	CHEMDEPENDENCY	OPRM1	Xuei, X. et al. 2007	17503481	European	4988
152301		CYP2D6 activity CYP3A4 activity	PHARMACOGENOMIC	OPRM1	Funck-Brentano, C. et al. 2005	16315033		4988
152315	Y	heroin abuse	CHEMDEPENDENCY	OPRM1	Zhang, D. et al. 2006	17157823		4988
117640		schizophrenia	PSYCH	ATXN1	Culjkovic, B. et al. 2000	11121205		6310
117636		Parkinson's disease	NEUROLOGICAL	ATXN1	Wu, Y. et al. 2004	14756671		6310
117637		carotid artery intima-media thickness; spinocerebellar ataxia; Huntington's disease; myotonic dystrophy	CARDIOVASCULAR	ATXN1	Popova, S. N. et al. 2001	11781699		6310
117638		myotonic dystrophy type 1	OTHER	ATXN1	Savic, D. et al. 2001	11807410		6310
117634		schizophrenia; schizoaffective disorder; bipolar disorder	PSYCH	ATXN1		16380905		6310
117635		spinocerebellar ataxia	NEUROLOGICAL	ATXN1	Brusco, A. et al. 2004	15148151	Italian	6310
117630		spinocerebellar ataxia	NEUROLOGICAL	ATXN1	Kim, J. Y. et al. 2001	11804332	Korean	6310
117631		restless legs syndrome	NEUROLOGICAL	ATXN1		16389595		6310
117625	Y	schizophrenia	PSYCH	SCA1	Morris-Rosendahl DJ et al. 1997	9184318		6310
117626		schizophrenia	PSYCH	SCA1	Joo EJ et al. 1999	10335546		6310
117627		trinucleotide expansion disease	OTHER	SCA1	Savic D et al. 2001	11807410		6310
117628	N	spinocerebellar ataxia; Huntington's disease; myotonic dystrophy	NEUROLOGICAL	ATXN1	Hellenbroich, Y. et al. 2004	15167689		6310
117629		Parkinson's disease	NEUROLOGICAL	ATXN1	Wu, Y. et al. 2004	14756671		6310
144669		cognitive function	PSYCH	ATXN1	Luciano, M. et al. 2006	16967484		6310
140859	N	Vascular Disease	CARDIOVASCULAR	MTHFR	Hessner MJ 2001	11568114	Caucasian	4524
140860	Y	Abdominal aortic aneurysm	CARDIOVASCULAR	MTHFR	Strauss E 2003	12590185		4524
140861		homocysteine	METABOLIC	MTHFR	Ueland PM 2001	11282420		4524
140862	Y	osteoporosis	METABOLIC	MTHFR	Abrahamsen B 2003	12674333	postmenopausal Danish women	4524
140863	Y	venous thrombosis	CARDIOVASCULAR	MTHFR	Margaglione M et al. 1998	9609218		4524
140864	Y	diabetes, type 2	METABOLIC	MTHFR	Sun J et al. 2001	11718053	Chinese	4524
140865	N	neural tube defects	DEVELOPMENTAL	MTHFR	Gonzalez-Herrera L et al. 2002	12431255	State of Yucatan Mexico	4524
140866	Y	neural tube defects	DEVELOPMENTAL	MTHFR	Boduroglu K et al. 1999	10190266		4524
140867	Y	neural tube defects and preeclampsia	DEVELOPMENTAL	MTHFR	Li K et al. 2000	10751524		4524
140868	N	myocardial infarction	CARDIOVASCULAR	MTHFR	Anderson JL et al. 1997	9350916		4524
140869		myocardial infarction	CARDIOVASCULAR	MTHFR	Dilley A et al. 2001	11457468	African Americans	4524
140871	Y	reduced risk of osteoporotic fractures case control study	OTHER	MTHFR	Jorgensen HL et al. 2002	12232679		4524
140872	Y	plasma homocysteine levels	METABOLIC	MTHFR	Moriyama Y et al. 2002	12204804	Japanese	4524
140874	Y	migraine risk	NEUROLOGICAL	MTHFR	Kara I et al. 2003	12654508		4524
140875	Y	coronary artery disease	CARDIOVASCULAR	MTHFR	Reinhardt D et al. 1998	9502183		4524
140876	N	coronary artery disease	CARDIOVASCULAR	MTHFR	Hsu LA et al. 2001	11096270	Chinese	4524
140877	N	cardiovascular	CARDIOVASCULAR	MTHFR	Gonzalez-Perez E et al. 2002	12220440	Spanish	4524
140878	N	Alzheimer's Disease	NEUROLOGICAL	MTHFR	Brunelli T et al. 2001	11711225		4524
140879	Y	mild hyperhomocysteinaemia	OTHER	MTHFR	Scholtz CL et al. 2002	12146133	South African	4524
140880	Y	risk of cervical dysplasia	OTHER	MTHFR	Goodman MT et al. 2001	11751445		4524
140881	Y	carotid atherosclerosis	CARDIOVASCULAR	MTHFR	Kawamoto R et al. 2001	11558898		4524
140882		venous thrombophilia	CARDIOVASCULAR	MTHFR	Lin JS et al. 2000	10680639	Chinese	4524
140883	Y	abruptio placentae	REPRODUCTION	MTHFR	Gebhardt GS et al. 2001	11451544		4524
140884		plasma total homocysteine and folate concentrations	METABOLIC	MTHFR	Friedman G et al. 1999	10460200		4524
140885	Y	folate pool	CANCER	MTHFR	Kawakami K et al. 2001	11299748		4524
140886		cobalamin deficiency	OTHER	MTHFR	Carmel R et al. 2003	12614229		4524
140887	Y	cardiovascular	CARDIOVASCULAR	MTHFR	Gardemann A et al. 1999	10337543		4524
140888	Y	lung cancer	CANCER	MTHFR	Kamiya H et al. 1998	9625844		4524
140889	Y	stroke	CARDIOVASCULAR	MTHFR	Spence JD et al. 1999	10229729		4524
140890	Y	diabetes, type 2	METABOLIC	MTHFR	Bluthner M et al. 1999	10052477		4524
140891	N	schizophrenia	PSYCH	MTHFR	Virgos C et al. 1999	10424670		4524
140892	N	proliferative diabetic retinopathy.	RENAL	MTHFR	Fujita H et al. 1999	10765003	Japanese	4524
140893	N	preeclampsia	REPRODUCTION	MTHFR	Kobashi G et al. 2000	10869114	Japanese	4524
140894	Y	schizophrenia	PSYCH	MTHFR	Wei J et al. 1999	10208443		4524
140895	Y	acute leukemia	CANCER	MTHFR	Skibola CF et al. 1999	10536004		4524
140896	Y	hyperhomocysteinemia and cardiovascular disease	CARDIOVASCULAR	MTHFR	Haviv YS et al. 2002	12187094		4524
140897	Y	schizophrenia	PSYCH	MTHFR	Joober R et al. 2000	10889537		4524
140898		myocardial infarction	CARDIOVASCULAR	MTHFR	Fernandez-Arcas N et al. 1999	10488956		4524
140900		cardiovascular risk factors	CARDIOVASCULAR	MTHFR	Guillen M et al. 2001	11680544	Spanish	4524
140901		arterial and venous thrombosis	CARDIOVASCULAR	MTHFR	Zheng YZ et al. 2000	10929044	Chinese	4524
140902	N	venous thromboembolism	CARDIOVASCULAR	MTHFR	Zalavras ChG et al. 2002	12384649		4524
140903	Y	diabetic nephropathy	RENAL	MTHFR	Shpichinetsky V et al. 2000	11015479		4524
140904	N	diabetes mellitus	METABOLIC	MTHFR	Mazza A et al. 2000	10877195		4524
140905		deep vein thrombophilia	OTHER	MTHFR	Guo C et al. 2002	12170465		4524
140906	Y	diabetes, type 2	METABOLIC	MTHFR	Arai K et al. 1997	9392503		4524
140907	N	neural tube defects	DEVELOPMENTAL	MTHFR	Stegmann K et al. 1999	10528242	German	4524
140908	N	diabetic nephropathy	RENAL	MTHFR	Odawara M et al. 1999	10780391	Japanese	4524
140909	Y	late-onset Alzheimer's disease.	NEUROLOGICAL	MTHFR	Wakutani Y 2004	15123333	Japanese	4524
140910	N	coronary artery disease	CARDIOVASCULAR	MTHFR	Hirashiki A 2003	14563588	Japanese	4524
140911		plasma homocysteine level	METABOLIC	MTHFR	Spotila LD 2003	14585765		4524
140913	Y	idiopathic deep venous thrombosis	CARDIOVASCULAR	MTHFR	Berrut G 2003	12951177		4524
140914		Alzheimer's Disease	NEUROLOGICAL	MTHFR	Seripa D 2003	12928053		4524
140915	Y	hemorrhagic and ischemic stroke	CARDIOVASCULAR	MTHFR	Li Z 2003	12907815		4524
140917		diabetic nephropathy.	RENAL	MTHFR	Moczulski D 2003	12897091		4524
140918	N	normal cognitive ageing	AGING	MTHFR	Visscher PM 2003	12875914		4524
140919	Y	smoking	CARDIOVASCULAR	MTHFR	Inamoto N 2003	12775885	Japanese	4524
140920		methylenetetrahydrofolate reductase deficiency	OTHER	MTHFR	Tonetti C 2003	12733064		4524
140922		diabetes, type 2	METABOLIC	MTHFR	Wirta V 2002	12356186		4524
140923	N	diabetes, type 2	METABOLIC	MTHFR	Yoshioka K 2003	12766148		4524
140924	N	Alzheimer's Disease	NEUROLOGICAL	MTHFR	Wakutani Y 2004	14739536		4524
140925		diabetes, type 2	METABOLIC	MTHFR	Sun J 2003	12667409	Chinese	4524
140927	N	Restenosis	CARDIOVASCULAR	MTHFR	Volzke H 2004	12899665		4524
140928		diabetes, type 2	METABOLIC	MTHFR	Scaglione L 2002	11851723	Italian	4524
140929	Y	neural tube defects	DEVELOPMENTAL	MTHFR	Relton CL 2004	15060097	UK	4524
140931		diabetes, type 2	METABOLIC	MTHFR	Santos KG 2003	12951282		4524
140932		Preeclampsia	REPRODUCTION	MTHFR	Pegoraro RJ 2004	15059157		4524
140933		diabetes, type 2	METABOLIC	MTHFR	Ksiazek P 2004	14737040		4524
140934		diabetes, type 2	METABOLIC	MTHFR	Maeda M 2003	12547903		4524
140935		diabetes, type 2	METABOLIC	MTHFR	Neugebauer S 1998	9708759		4524
140936		leukemia	OTHER	MTHFR	Krajinovic M 2004	12958073	French	4524
140938	N	thrombophilia and vascular disease	CARDIOVASCULAR	MTHFR	Hefler L 2004	14706682		4524
140939		thrombotic diseases	OTHER	MTHFR	Herrmann FH 2004	14689519	Indian	4524
140941		protein S deficiency	OTHER	MTHFR	Byrne JS 2004	14723717		4524
140942		diabetes, type 2	METABOLIC	MTHFR	Dzida G 2001	11928564		4524
140943		5-fluorouracil sensitivity.	PHARMACOGENOMIC	MTHFR	Etienne MC 2004	14735204		4524
140944		diabetes, type 2	METABOLIC	MTHFR	Benes P 2001	11386855	Caucasian	4524
140945		systemic lupus erythematosus	IMMUNE	MTHFR	Afeltra A 2002	12027572		4524
140947	Y	preeclampsia; eclampsia	REPRODUCTION	MTHFR	Perales Davila, J. et al. 2001	11268732		4524
140948	Y	atherosclerosis, coronary	CARDIOVASCULAR	MTHFR	Xu, H. et al. 1999	12569666	Chinese	4524
140949	N	neural tube defects	DEVELOPMENTAL	MTHFR	Gutierrez Revilla, J. I. et al. 2003	12689549	Spanish	4524
140950	N	neural tube defects	DEVELOPMENTAL	MTHFR	Nitsche, F. et al. 2003	15022402		4524
140951		stomach cancer	CANCER	MTHFR	Mu, L. N. et al. 2004	15231125		4524
140952	Y	esophageal cancer	CANCER	MTHFR	Gao, C. M. et al. 2004	15231206		4524
140953	Y	colorectal cancer	CANCER	MTHFR	Jiang, Q. T. et al. 2004	15308044		4524
140954	Y	breast cancer	CANCER	MTHFR	Qi, J. et al. 2004	15312365	Chinese	4524
140955		HIV; folate; vitamin B12	INFECTION	MTHFR	Malavazi, I. et al. 2004	15765596		4524
140956		placental vascular complications	REPRODUCTION	MTHFR	Xiao, Y. et al. 2005	15793792	Chinese	4524
140957	Y	neural tube defects	DEVELOPMENTAL	MTHFR	Johanning, G. L. et al. 2000	11186937		4524
140958		lymphoma, malignant	CANCER	MTHFR	Matsuo, K. et al. 2001	11342450		4524
140959		myocardial infarction; folate; homocysteine	CARDIOVASCULAR	MTHFR	Adjalla, C. E. et al. 2003	12964809	Caucasian	4524
140960	Y	colorectal cancer	CANCER	MTHFR	Ulvik, A. et al. 2004	15598777		4524
140961	Y	esophageal cancer	CANCER	MTHFR	Yang, C. X. et al. 2005	15790587		4524
140962	Y	colorectal cancer	CANCER	MTHFR	Matsuo, K. et al. 2002	12716294	Japanese	4524
140963		atherosclerosis, coronary	CARDIOVASCULAR	MTHFR	Brilakis, E. S. et al. 2003	12801615		4524
140964		homocysteine	METABOLIC	MTHFR	Botto, N. et al. 2003	12939653		4524
140966	Y	homocysteine	METABOLIC	MTHFR	Vaughn, J. D. et al. 2004	15514263		4524
140967		neural tube defects	DEVELOPMENTAL	MTHFR	O'leary, V. B. et al. 2005	15979034		4524
140968	Y	atherosclerosis, coronary; homocysteine	CARDIOVASCULAR	MTHFR	Gueant-Rodriguez, R. M. et al. 2005	16268464	French	4524
140969		kidney transplant complications	IMMUNE	MTHFR		16316363		4524
140970	Y	colorectal cancer	CANCER	MTHFR	Little, J. et al. 2002	11917217		4524
140971	N	pregnancy loss, recurrent	REPRODUCTION	MTHFR	Makino, A. et al. 2004	15214944	Japanese	4524
140973		neural tube defects	DEVELOPMENTAL	MTHFR	De Marco, P. et al. 2003	12673279	Italian	4524
140974		osteonecrosis	METABOLIC	MTHFR	Asano, T. et al. 2004	14742985	Japanese	4524
140976		cardiovascular disease	CARDIOVASCULAR	MTHFR	Lim, U. et al. 2005	16046727		4524
140977	Y	pregnancy loss	REPRODUCTION	MTHFR	Zetterberg, H. et al. 2003	12923155		4524
140978	Y	Down syndrome	DEVELOPMENTAL	MTHFR	Gueant, J. L. et al. 2005	15834031		4524
140979		homocysteine; vitamin B12; transcobalamin	METABOLIC	MTHFR	von Castel-Dunwoody, K. M. et al. 2005	15941899		4524
140980		stomach cancer	CANCER	MTHFR	Gao, C. M. et al. 2003	12975018		4524
140981	N	homocysteine	METABOLIC	MTHFR	Brown, K. S. et al. 2003	14586640	Caucasian	4524
140982		lymphoma	CANCER	MTHFR	Skibola, C. F. et al. 2004	15198953		4524
140983		esophageal cancer; stomach cancer	CANCER	MTHFR	Gao, C. M. et al. 2004	15244514		4524
140984	N	breast cancer	CANCER	MTHFR	Grieu, F. et al. 2004	15510613		4524
140985		folate; homocystinuria	METABOLIC	MTHFR	Kealey, C. et al. 2005	15682292		4524
140986		antineoplastic toxicity	PHARMACOGENOMIC	MTHFR	Jakobsen, A. et al. 2005	15735113		4524
140987		homocysteine	METABOLIC	MTHFR	Kim, N. K. et al. 2005	15985285	Korean	4524
140989	Y	esophageal cancer; stomach cancer	CANCER	MTHFR	Wang, L. D. et al. 2005	16045580	Chinese	4524
140990		colorectal cancer	CANCER	MTHFR	Matsuo, K. et al. 2005	16051637		4524
140991		pancreatic cancer	CANCER	MTHFR	Wang, L. et al. 2005	16234002		4524
140992		colon cancer	CANCER	MTHFR	Ulrich, C. M. et al. 2005	16284371		4524
140993		esophageal cancer	CANCER	MTHFR	Sarbia, M. et al. 2005	16333305		4524
140994	Y	non-Hodgkin's lymphoma	CANCER	MTHFR		16365025		4524
140995	Y	colorectal cancer	CANCER	MTHFR	Delgado-Enciso, I. et al. 2001	11464627		4524
140996	N	hypertension; homocysteine	CARDIOVASCULAR	MTHFR	Zhan, S. et al. 2000	11860783		4524
140997		renal disease, end stage; hyperhomocystinemia	RENAL	MTHFR	Karpati, I. et al. 2002	12180000		4524
140998	Y	thrombosis, deep vein	CARDIOVASCULAR	MTHFR	Berrut, G. et al. 2003	12951177		4524
140999		hyperhomocystinemia	METABOLIC	MTHFR	Jiang, B. et al. 2003	14556201		4524
141000	Y	pregnancy loss, recurrent	REPRODUCTION	MTHFR	Wang, X. P. et al. 2004	15130349		4524
141001	N	homocysteine	METABOLIC	MTHFR	Ye, H. et al. 2004	15769328	Chinese	4524
141002	Y	thromboembolism, venous	CARDIOVASCULAR	MTHFR	Fernandez-Miranda, C. et al. 2005	15847749		4524
141004	Y	homocysteine	METABOLIC	MTHFR	Feix, A. et al. 2001	11684547		4524
141005		hyperhomocystinemia	METABOLIC	MTHFR	Geisel, J. et al. 2001	11592436		4524
141006		genotoxicity	PHARMACOGENOMIC	MTHFR	Zijno, A. et al. 2003	12807760		4524
141007	Y	neural tube defects	DEVELOPMENTAL	MTHFR	Relton, C. L. et al. 2004	15059614		4524
141008		kidney transplant complications	IMMUNE	MTHFR	Feix, A. et al. 2004	15135249		4524
141009	N	congenital anomalies; cleft lip with or without cleft palate	DEVELOPMENTAL	MTHFR	Grunert, R. R. et al. 2002	12143122		4524
141010		atherosclerosis, coronary	CARDIOVASCULAR	MTHFR	Strauss, E. et al. 2005	16077191		4524
141012	Y	neural tube defects	DEVELOPMENTAL	MTHFR	Trinh, B. N. et al. 2002	12215845		4524
141013	Y	stroke, ischemic	CARDIOVASCULAR	MTHFR	Szolnoki, Z. et al. 2005	15595935		4524
141014		intima-media thickness	CARDIOVASCULAR	MTHFR	Markus, H. et al. 2001	11692002	UK African Caribbean	4524
141015		colorectal cancer	CANCER	MTHFR		16351505	Japanese	4524
141016		asthma; folate; hyperhomocystinemia	IMMUNE	MTHFR	Quinzii, C. et al. 2001	11471199		4524
141017	Y	cerebrovascular disease	CARDIOVASCULAR	MTHFR	Topic, E. et al. 2001	11388660		4524
141018	Y	Alzheimer's Disease	NEUROLOGICAL	MTHFR	Anello, G. et al. 2004	15073531		4524
141019		homocysteine	METABOLIC	MTHFR	Afman, L. A. et al. 2003	12649066		4524
141020	N	cerebrovascular disease	CARDIOVASCULAR	MTHFR	Gutierrez, J. I. et al. 2005	15755387		4524
141021		homocysteine	METABOLIC	MTHFR	Dekou, V. et al. 2001	11204591		4524
141022	Y	colorectal cancer	CANCER	MTHFR	Le Marchand, L. et al. 2002	12020105		4524
141023		homocysteine	METABOLIC	MTHFR	Kluijtmans, L. A. et al. 2003	12642343		4524
141024		methotrexate toxicity	PHARMACOGENOMIC	MTHFR	Krajinovic, M. et al. 2005	16013960		4524
141026	N	thrombosis, deep vein	CARDIOVASCULAR	MTHFR	Grossmann, R. et al. 2002	12413583		4524
141028		hyperhomocysteinemia	METABOLIC	MTHFR	Geisel, J. et al. 2003	14656021		4524
141029		homocysteine	METABOLIC	MTHFR	Wang, J. et al. 2004	15151507		4524
141030		breast cancer	CANCER	MTHFR	Forsti, A. et al. 2004	15010895		4524
141031	N	breast cancer	CANCER	MTHFR	Kalemi, T. G. et al. 2005	15837541		4524
141032	Y	sickle cell anemia	HEMATOLOGICAL	MTHFR	Couto, F. D. et al. 2004	15481892		4524
141033		neural tube defects	DEVELOPMENTAL	MTHFR	Morin, I. et al. 2003	12855225		4524
141035		homocyteine	METABOLIC	MTHFR		16317120		4524
141036		thalassemia, beta	HEMATOLOGICAL	MTHFR	Couto, F. D. et al. 2004	15073633		4524
141037		liver transplant	OTHER	MTHFR	Breen, D. P. et al. 2005	15973722		4524
141038	Y	neural tube defects	DEVELOPMENTAL	MTHFR	De Marco, P. et al. 2002	12111380	Italian	4524
141039		lymphoma; multiple myeloma	CANCER	MTHFR	Lincz, L. F. et al. 2003	12648076		4524
141040		myocardial infarct; diabetes, type 2	CARDIOVASCULAR	MTHFR	Helfenstein, T. et al. 2005	15820491		4524
141041		thromboembolism, venous	CARDIOVASCULAR	MTHFR	Yates, Z. et al. 2003	12855226		4524
141042		leukemia, lymphoid	CANCER	MTHFR	Gemmati, D. et al. 2004	15159311		4524
141043		thromboembolism, venous; hyperhomocystinemia	CARDIOVASCULAR	MTHFR	Miriuka, S. G. et al. 2005	15612980		4524
141044		homocysteine	METABOLIC	MTHFR	Hiraoka, M. et al. 2004	15044114	Japanese	4524
141046		leukemia	CANCER	MTHFR	Krajinovic, M. et al. 2003	14647408		4524
141047		abruptio placentae	REPRODUCTION	MTHFR	Parle-McDermott, A. et al. 2005	15633187		4524
141048	Y	drug hypersensitivity	METABOLIC	MTHFR	de Jonge, R. et al. 2005	15797993		4524
141049	Y	omphalocele	DEVELOPMENTAL	MTHFR	Mills, J. L. et al. 2005	15937947		4524
141050		migraine	NEUROLOGICAL	MTHFR	Oterino, A. et al. 2005	15953655		4524
141051		Parkinson's disease	NEUROLOGICAL	MTHFR	Rady, P. L. et al. 2002	11807892		4524
141053		atherosclerosis	CARDIOVASCULAR	MTHFR	Zuliani, G. et al. 2002	12196500		4524
141054		myocardial infarct	CARDIOVASCULAR	MTHFR	Assanelli, D. et al. 2004	15554031		4524
141055		intrauterine growth	REPRODUCTION	MTHFR	Infante-Rivard, C. et al. 2002	12097536		4524
141056		thrombosis	CARDIOVASCULAR	MTHFR	Heller, C. et al. 2000	11122096		4524
141057		thromboembolism, venous	CARDIOVASCULAR	MTHFR	Bykowska, K. et al. 2000	11434083	Polish	4524
141058		pregnancy complications	REPRODUCTION	MTHFR	Arcadia, P. et al. 2002	11828266		4524
141059		preeclampsia	REPRODUCTION	MTHFR	Prochazka, M. et al. 2003	12879654		4524
141060		thrombosis, deep vein; pulmonary thromboembolism	CARDIOVASCULAR	MTHFR		14669613		4524
141061		preeclampsia	REPRODUCTION	MTHFR	Driul, L. et al. 2004	15531855		4524
141062		thromboembolism, venous	CARDIOVASCULAR	MTHFR	Chuansumrit, A. et al. 2004	15691154	Thai	4524
141063	Y	thromboembolism, venous	CARDIOVASCULAR	MTHFR		15790048		4524
141065		stroke, ischemic; cerebrovascular disease; thrombosis, arterial	CARDIOVASCULAR	MTHFR		16320685		4524
141066		thromboembolism, venous	CARDIOVASCULAR	MTHFR	Ray, J. G. et al. 2001	11806787		4524
141067		thromboembolism, venous	CARDIOVASCULAR	MTHFR	Meglic, L. et al. 2003	14597244		4524
141068		stroke	CARDIOVASCULAR	MTHFR	Patnaik, M. et al. 2004	15096570		4524
141070		antiphospholipid syndrome	IMMUNE	MTHFR	Forastiero, R. et al. 2001	11454529		4524
141071	N	thromboembolism, venous	CARDIOVASCULAR	MTHFR	Varela, M. L. et al. 2001	11738073		4524
141072		hypertension, pregnancy induced	CARDIOVASCULAR	MTHFR	D'Aniello, G. et al. 2003	14508198		4524
141073		preeclampsia	REPRODUCTION	MTHFR	Gerhardt, A. et al. 2005	15842353		4524
141074		pregnancy loss, recurrent	REPRODUCTION	MTHFR	Krause, M. et al. 2005	15886801	Caucasian	4524
141075		pregnancy loss	REPRODUCTION	MTHFR	Glueck, C. J. et al. 2005	16154434		4524
141076		retinal vascular occlusive disease	OTHER	MTHFR	Boyd, S. et al. 2001	11673296		4524
141077		thromboembolism, venous; homocysteine; thromboembolism, arterial	CARDIOVASCULAR	MTHFR	Harrington, D. J. et al. 2003	12747593		4524
141078		left ventricular hypertrophy	CARDIOVASCULAR	MTHFR	Obineche, E. N. et al. 2001	11768721		4524
141080	Y	kidney transplant complications	IMMUNE	MTHFR	Viklicky, O. et al. 2004	15369724		4524
141081	N	stroke, ischemic	CARDIOVASCULAR	MTHFR	Yeh, P. S. et al. 2004	15351855		4524
141082		heart disease, ischemic	CARDIOVASCULAR	MTHFR	Meshkov, A. N. et al. 2005	16091654		4524
141083	N	cerebrovascular disease; coronary artery disease, occlusive	CARDIOVASCULAR	MTHFR	Zhang, G. et al. 2001	11672761	Chinese	4524
141084		hyperhomocystinemia	METABOLIC	MTHFR	Zhang, G. et al. 2002	12015064		4524
141085		lung cancer; breast cancer; colorectal cancer	CANCER	MTHFR	Paz, M. F. et al. 2002	12154064		4524
141086		myocardial infarction; brain infarction	CARDIOVASCULAR	MTHFR	Dai, C. et al. 2001	11758232	Chinese	4524
141087	Y	cervical artery dissection, spontaneous	CARDIOVASCULAR	MTHFR	Konrad, C. et al. 2004	15503105		4524
141088		coronary artery disease	CARDIOVASCULAR	MTHFR	Spiridonova, M. G. et al. 2001	11507973		4524
141089		chronic obstructive pulmonary disease/COPD	IMMUNE	MTHFR	Nakai, K. et al. 2004	15193960		4524
141090		bladder cancer; cytogenetic studies	CANCER	MTHFR		16343742		4524
141091		stroke	CARDIOVASCULAR	MTHFR	Austin, H. et al. 2002	12468767		4524
141092	N	cerebrovascular disease, ischemic	CARDIOVASCULAR	MTHFR	Grossmann, R. et al. 2002	12439143		4524
141093	N	cancer; thromboembolism, venous	CANCER	MTHFR	Ramacciotti, E. et al. 2003	12757770		4524
141094		intrauterine growth retardation	REPRODUCTION	MTHFR	Infante-Rivard, C. et al. 2005	16192348		4524
141095	N	placental vascular complications	HEMATOLOGICAL	MTHFR	Camilleri, R. S. et al. 2004	15091001		4524
141096	Y	bladder cancer	CANCER	MTHFR	Moore, L. E. et al. 2004	15219943		4524
141097		retinal vascular occlusion	OTHER	MTHFR	Dodson, P. M. et al. 2003	12928694		4524
141098		preeclampsia; hypertension, gestational	REPRODUCTION	MTHFR	Morrison, E. R. et al. 2002	12038776		4524
141099	N	pregnancy loss, recurrent	REPRODUCTION	MTHFR	Hohlagschwandtner, M. et al. 2003	12738509		4524
141100		polycystic ovary syndrome; pregnancy loss, recurrent	METABOLIC	MTHFR	Glueck, C. J. et al. 2003	14669168		4524
141102		cardiovascular disease	CARDIOVASCULAR	MTHFR		11963567		4524
141103	N	preeclampsia	REPRODUCTION	MTHFR	De Maat, M. P. et al. 2004	15333035		4524
141104		stroke	CARDIOVASCULAR	MTHFR	Pongracz, E. et al. 2002	12122980		4524
141105		colorectal cancer	CANCER	MTHFR	Houlston, R. S. et al. 2001	11487538		4524
141106		Alzheimer's Disease	NEUROLOGICAL	MTHFR	Bosco, P. et al. 2004	15201366		4524
141107		pregnancy loss, recurrent; fetal loss	REPRODUCTION	MTHFR	Gerhardt, A. et al. 2005	15630502		4524
141108		hearing loss/deafness	OTHER	MTHFR	Rudack, C. et al. 2004	15109703		4524
141109		heart anomalies, congenital	CARDIOVASCULAR	MTHFR	Shaw, G. M. et al. 2005	16100725		4524
141110		coronary artery disease	CARDIOVASCULAR	MTHFR	Wu, A. H. et al. 2001	11397354		4524
141111		obesity; retinal vascular occlusion	METABOLIC	MTHFR	Xenophontos, S. L. et al. 2002	12518110	Greek	4524
141112		atherosclerosis, coronary	CARDIOVASCULAR	MTHFR	Falchi, A. et al. 2005	16248996	Corsica	4524
141113		lipids	METABOLIC	MTHFR	Pisciotta, L. et al. 2003	14650352		4524
141114		longevity	AGING	MTHFR	Xia, Y. et al. 2003	12889841	French	4524
141115		stroke, ischemic	CARDIOVASCULAR	MTHFR	Casas, J. P. et al. 2004	15534175		4524
141116		thrombosis	CARDIOVASCULAR	MTHFR	Ozbek, N. et al. 2005	15831156		4524
141117	N	bladder cancer	CANCER	MTHFR	Sanyal, S. et al. 2003	14688016		4524
141118		longevity	AGING	MTHFR	Stessman, J. et al. 2005	15621215		4524
141119		thrombocytopenia	HEMATOLOGICAL	MTHFR	Carlsson, L. E. et al. 2003	12724616		4524
141120	N	atherosclerosis, coronary	CARDIOVASCULAR	MTHFR	Volzke, H. et al. 2004	12899665		4524
141121		longevity	CARDIOVASCULAR	MTHFR	Hessner, M. J. et al. 2001	11568114		4524
141122		cleft lip with cleft palate; cleft lip without cleft palate	DEVELOPMENTAL	MTHFR	Murray, J. C. 2002	12030886		4524
141123		skin cancer, non-melanoma	CANCER	MTHFR	Festa, F. et al. 2005	15914210		4524
141124		intima-media thickness	CARDIOVASCULAR	MTHFR	Pallaud, C. et al. 2001	11359462		4524
141125		intima-media thickness	CARDIOVASCULAR	MTHFR	Pallaud, C. et al. 2001	11575217	French	4524
141126	N	myocardial infarct	CARDIOVASCULAR	MTHFR		12615788		4524
141127		myocardial infarct; atherosclerosis, coronary	CARDIOVASCULAR	MTHFR	French, J. K. et al. 2003	12514663		4524
141128		fetal loss, late	CARDIOVASCULAR	MTHFR	Hefler, L. et al. 2004	14706682		4524
141130		lipid metabolism	METABOLIC	MTHFR	Pallaud, C. et al. 2001	11714857		4524
141131		Alzheimer's Disease	NEUROLOGICAL	MTHFR	Cacabelos, R. 2002	12452480		4524
141132		esophageal cancer	CANCER	MTHFR	Xing, D. et al. 2003	12883749	Chinese	4524
141133		colorectal cancer	CANCER	MTHFR	Starinsky, S. et al. 2004	15523694		4524
141134		colorectal cancer	CANCER	MTHFR	De Jong, M. M. et al. 2002	12433710		4524
141135		blood pressure, arterial	CARDIOVASCULAR	MTHFR	Sass, C. et al. 2004	15076187		4524
141136		colorectal cancer	CANCER	MTHFR	Sachse, C. et al. 2002	12419832		4524
141137		atherosclerosis, coronary	CARDIOVASCULAR	MTHFR	Ortlepp, J. R. et al. 2002	12446192		4524
141138		Alzheimer's Disease	NEUROLOGICAL	MTHFR	Prince, J. A. et al. 2001	11436125		4524
141139		myocardial infarct; cholesterol, HDL; triglycerides; atherosclerosis, coronary; macular degeneration; colorectal cancer	CANCER	MTHFR	Pallaud, C. et al. 2001	11341749		4524
141140		cerebrovascular disease; sickle cell anemia	CARDIOVASCULAR	MTHFR	Adams, G. T. et al. 2003	12871600		4524
141141		colorectal cancer	CANCER	MTHFR	Landi, S. et al. 2005	16006997		4524
141142		coronary heart disease	CARDIOVASCULAR	MTHFR	Navarro-Lopez, F. 2002	11975906		4524
141143		restenosis	CARDIOVASCULAR	MTHFR	Zee, R. Y. et al. 2002	12082592		4524
140912		invasive cervical cancer.	CANCER	MTHFR	Gerhard DS 2003	13678724		4524
140988		stomach cancer	CANCER	MTHFR	Lee, J. et al. 2005	16030402	Korean	4524
141064		thrombosis, deep vein	CARDIOVASCULAR	MTHFR	Almawi, W. Y. et al. 2005	16082606		4524
141034		Crohn's disease; ulcerative colitis	IMMUNE	MTHFR	Herrlinger, K. R. et al. 2005	16141796		4524
141079		thrombosis, venous	CARDIOVASCULAR	MTHFR	Penco, S. et al. 2005	16266408		4524
140975	Y	pregnancy loss, recurrent	REPRODUCTION	MTHFR	Guan, L. et al. 2005	15952129		4524
141069		thrombosis, deep vein	CARDIOVASCULAR	MTHFR	Mansilha, A. et al. 2005	16061406		4524
141003		colorectal cancer	CANCER	MTHFR	Miao, X. P. et al. 2005	16329804	Chinese	4524
140930		neural tube defects	DEVELOPMENTAL	MTHFR	Relton CL 2004	15060097		4524
140921		recurrent abortions	OTHER	MTHFR	Pauer HU 2003	12956845		4524
141011		neural tube defects	DEVELOPMENTAL	MTHFR	Relton, C. L. et al. 2004	15060097		4524
141052	N	Alzheimer's disease; vascular dementia	NEUROLOGICAL	MTHFR	Zuliani, G. et al. 2001	11328206		4524
141045		leukemia, adult acute lymphocytic	CANCER	MTHFR	Skibola, C. F. et al. 2002	11986237		4524
140965	Y	esophageal cancer; gastric cardia cancer	CANCER	MTHFR	Stolzenberg-Solomon, R. Z. et al. 2003	14652285	Chinese	4524
140946	N	Colorectal Hyperplastic Polyps.	CANCER	MTHFR	Ulrich CM et al. CEBP 2000;9:427-433	10794488	case-control study (colonoscopy-screened, clinic-based)	4524
140972	Y	cardiovascular disease	CARDIOVASCULAR	MTHFR	Imamura, A. et al. 2004	15494775		4524
140870	Y	rheumatoid arthritis	IMMUNE	MTHFR	Urano W et al. 2002	11927833		4524
140873	Y	recurrent early fetal loss	OTHER	MTHFR	Lissak A et al. 1999	10411807		4524
140899	Y	congenital cardiac malformations	CARDIOVASCULAR	MTHFR	Wenstrom KD et al. 2001	11303187		4524
140916		diabetic nephropathy.	RENAL	MTHFR	Moczulski D 2003	12897091		4524
140926		diabetes, type 2	METABOLIC	MTHFR	Sun J 2003	12673582	Chinese	4524
140937	N	thrombophilia and vascular disease	CARDIOVASCULAR	MTHFR	Hefler L 2004	14706682		4524
140940		diabetes, type 2	METABOLIC	MTHFR	Hasegawa G 2003	12784186		4524
141025		Down syndrome	DEVELOPMENTAL	MTHFR	Chango, A. et al. 2005	16115349	French	4524
141027		lung cancer	CANCER	MTHFR	Shen, M. et al. 2005	15922487	Chinese	4524
141101		lung cancer; homocysteine	CANCER	MTHFR	Kiffmeyer, W. R. et al. 2004	14716779		4524
141129		hypertension, gestational	CARDIOVASCULAR	MTHFR		16369102		4524
151421			NORMALVARIATION	MTHFR	Hamajima, N. et al. 2002	12164325		4524
151422			NORMALVARIATION	MTHFR	Hamajima, N. et al. 2002	12718576	Japanese;Chinese;Caucasian;Korean	4524
151423			CANCER	MTHFR	Yoshimura, K. et al. 2003	14634838		4524
151425		breast cancer estrogen progesterone	CANCER	MTHFR		16328059		4524
151426	Y	lung cancer	CANCER	MTHFR	Takehara, A. et al. 2005	16334126		4524
151427		lung cancer	PHARMACOGENOMIC	MTHFR		16407418		4524
151428	N	myocardial infarct	CARDIOVASCULAR	MTHFR		16420563		4524
151429		stroke, ischemic	CARDIOVASCULAR	MTHFR	Gao, X. et al. 2006	16443328		4524
151431	Y	lung cancer	CANCER	MTHFR	Zhang, X. M. et al. 2005	16447641		4524
151433	N	atherosclerosis, coronary	CARDIOVASCULAR	MTHFR	Taymaz, H. et al. 2006	16472842	Turkish	4524
151434	Y	abdominal aortic aneurysm homocysteine hypertension	CARDIOVASCULAR	MTHFR		16521945		4524
151435	Y	folate homocysteine	METABOLIC	MTHFR		16522921		4524
151436	Y	liver cancer	CANCER	MTHFR	Zhu, Z. Z. et al. 2006	16556414		4524
151437		stroke, ischemic	CARDIOVASCULAR	MTHFR	Komitopoulou, A. et al. 2006	16567932		4524
151439		Down syndrome	DEVELOPMENTAL	MTHFR	Coppede, F. et al. 2006	16596679	Italian	4524
151440		stomach cancer	PHARMACOGENOMIC	MTHFR	Ruzzo, A. et al. 2006	16622263		4524
151441		pregnancy loss, recurrent	REPRODUCTION	MTHFR	Coulam, C. B. et al. 2006	16635210		4524
151443		cleft lip with cleft palate cleft lip without cleft palate	DEVELOPMENTAL	MTHFR	Mostowska, A. et al. 2006	16712703		4524
151444		thromboembolism, venous, pregnancy-related	CARDIOVASCULAR	MTHFR	Hiltunen, L. et al. 2007	16765424		4524
151445	Y	heart anomalies, congenital	CARDIOVASCULAR	MTHFR	Qiu, X. Q. et al. 2006	16792904		4524
151446	Y	folate homocysteine vitamin B12	METABOLIC	MTHFR	Alessio, A. C. et al. 2006	16820193	Brazilian	4524
151447		atherosclerosis, coronary	CARDIOVASCULAR	MTHFR	Agirbasli, D. et al. 2006	16845248		4524
151448		Down syndrome	DEVELOPMENTAL	MTHFR	Scala, I. et al. 2006	16845273		4524
151449	Y	infertility, male	REPRODUCTION	MTHFR	Lee, H. C. et al. 2006	16861746		4524
151450		chemotherapy toxicity	PHARMACOGENOMIC	MTHFR	Costea, I. et al. 2006	16870553		4524
151451	N	cervical cancer	PHARMACOGENOMIC	MTHFR	Chung, H. H. et al. 2006	16875718		4524
151453	N	cerebrovascular disease, ischemic	CARDIOVASCULAR	MTHFR	Bosco, P. et al. 2006	16894458	Italian	4524
151454		myocardial infarct	CARDIOVASCULAR	MTHFR	Yamada, Y. et al. 2006	16894468		4524
151456		graft-versus-host disease	IMMUNE	MTHFR	Robien, K. et al. 2006	16920564		4524
151457		stomach cancer	PHARMACOGENOMIC	MTHFR	Ott, K. et al. 2006	16929515		4524
151459		bladder cancer leukemia lung cancer	CANCER	MTHFR	Manuguerra, M. et al et al. 2006	16956909		4524
151460	N	preeclampsia	REPRODUCTION	MTHFR	Dalmaz, C. A. et al. 2006	16963292		4524
151461		colorectal cancer	CANCER	MTHFR	Hubner, R. A. et al. 2006	16985020		4524
151463		breast cancer	PHARMACOGENOMIC	MTHFR	Largillier, R. et al. 2006	17000685		4524
151464		Buerger's disease	CARDIOVASCULAR	MTHFR	Glueck, C. J. et al. 2006	17000887		4524
151465			CARDIOVASCULAR	MTHFR	Hoppe, B. et al. 2006	17003923	German	4524
151466		methotrexate toxicity	PHARMACOGENOMIC	MTHFR	Dervieux, T. et al. 2006	17009228		4524
151467		cerebral infarct, atherothrombotic	CARDIOVASCULAR	MTHFR	Yamaguchi, S. et al. 2006	17016617		4524
151469	N	preterm delivery small-for-gestational age	REPRODUCTION	MTHFR	Engel, S. M. et al. 2006	17074544		4524
151470	Y	Budd-Chiari syndrome liver transplant portal vein thrombosis	CARDIOVASCULAR	MTHFR	Pasta, L. et al. 2006	17100732		4524
151471	N	thromboembolism, venous	CARDIOVASCULAR	MTHFR	Biron-Andreani, C. et al. 2006	17107352		4524
151474	N	brain cancer	CANCER	MTHFR	Semmler, A. et al. 2006	17119065	Caucasian	4524
151475		lymphoma, non-Hodgkin	CANCER	MTHFR	Lim, U. et al. 2006	17119116		4524
151476		body mass	METABOLIC	MTHFR	Di Renzo, L. et al. 2006	17121316	Caucasian	4524
151478		breast cancer ovarian cancer	CANCER	MTHFR	Pepe, C. et al. 2006	17151928		4524
151479		colorectal cancer	CANCER	MTHFR	Chen, K. et al. 2006	17152488		4524
151480	N	Crohn's disease ulcerative colitis	IMMUNE	MTHFR	Bernstein, C. N. et al. 2007	17156138		4524
151481	Y	thrombosis, deep vein	CARDIOVASCULAR	MTHFR	Yu, H. et al. 2006	17160942		4524
151482		preeclampsia	REPRODUCTION	MTHFR	Goddard, K. A. et al. 2006	17179726		4524
151484			NORMALVARIATION	MTHFR	Inoue, S. et al. 2007	17187508	Japanese;Caucasian	4524
151485		Alzheimer's disease	NEUROLOGICAL	MTHFR	Bertram, L. et al. 2007	17192785		4524
151487		leukemia, lymphoid leukemia, myeloid lymphoma, non-Hodgkin's multiple myeloma	CANCER	MTHFR	Chen, B. A. et al. 2006	17204166		4524
151488	Y	esophageal cancer	CANCER	MTHFR	Wang, Y. et al. 2007	17206530		4524
151489		stomach cancer	CANCER	MTHFR	Gotze, T. et al. 2007	17208363		4524
151490		malaria, plasmodium falciparum	INFECTION	MTHFR	Gueant, J. L. et al. 2007	17220211		4524
151491		stomach cancer	CANCER	MTHFR	Zhang, F. F. et al. 2007	17220339		4524
151492		lung cancer	CANCER	MTHFR	Gemignani, F. et al. 2007	17259654		4524
151493	N	left ventricular mass myocardial infarct	CARDIOVASCULAR	MTHFR	Goracy, J. et al. 2006	17274465	Polish	4524
151495			HEMATOLOGICAL	MTHFR	Said, J. M. et al. 2006	17278618	Australian;European;Asian	4524
151496	N	atrial fibrillation stroke, ischemic	CARDIOVASCULAR	MTHFR	Berge, E. et al. 2007	17290027		4524
151497		thromboembolism, venous	CARDIOVASCULAR	MTHFR	Garcia-Hernandez, M. C. et al. 2007	17306151		4524
151498		bladder cancer	CANCER	MTHFR	Moore, L. E. et al. 2007	17311259		4524
151500		methotrexate toxicity	PHARMACOGENOMIC	MTHFR	Pakakasama, S. et al. 2007	17323057		4524
151501		hearing loss, sensorineural nonsyndromic	OTHER	MTHFR	Capaccio, P. et al. 2007	17334320		4524
151502		leukemia	CANCER	MTHFR	Bolufer, P. et al. 2007	17367411		4524
151503		breast cancer	CANCER	MTHFR	Xu, X. et al. 2007	17372271		4524
151505		homocysteine	METABOLIC	MTHFR	Bathum, L. et al. 2007	17412799		4524
151507		colorectal cancer	CANCER	MTHFR	Curtin, K. et al. 2007	17449906		4524
151508	Y	arsenic metabolism	PHARMACOGENOMIC	MTHFR	Engstrom, K. S. et al. 2007	17450230		4524
151509		leukemia	CANCER	MTHFR	Petra, B. G. et al. 2007	17454638		4524
151510		thrombosis, cerebral	CARDIOVASCULAR	MTHFR	Ozyurek, E. et al. 2007	17456624	Turkish	4524
151511	Y	leukemia	CANCER	MTHFR	Guillem, V. M. et al. 2007	17476281		4524
151512		neural tube defects	DEVELOPMENTAL	MTHFR	van der Linden, I. J. et al. 2007	17479212		4524
151513		stroke	CARDIOVASCULAR	MTHFR	Shen, C. D. et al. 2007	17521309		4524
151515		lung cancer	CANCER	MTHFR	Matakidou, A. et al. 2007	17533396	Caucasian	4524
151516	Y	pregnancy loss, recurrent	REPRODUCTION	MTHFR	Xu, L. et al. 2007	17537304		4524
151517	N	cerebral venous thrombosis	CARDIOVASCULAR	MTHFR	Romero, A. et al. 2007	17537363		4524
151518		multiple myeloma	CANCER	MTHFR	Kim, H. N. et al. 2007	17546637	Korean	4524
151519	Y	breast cancer	CANCER	MTHFR	Stevens, V. L. et al. 2007	17548676		4524
151520		skin lesions, arsenic-induced	PHARMACOGENOMIC	MTHFR	Ahsan, H. et al. 2007	17548696		4524
151522	N	atrial fibrillation homocysteine	CHEMDEPENDENCY	MTHFR	Giusti, B. et al. 2007	17551576		4524
151523		atherosclerosis, coronary	CARDIOVASCULAR	MTHFR	Urreizti, R. et al. 2007	17553479		4524
151524		breast cancer	PHARMACOGENOMIC	MTHFR	Pare, L. et al. 2007	17581305		4524
151525		DNA damage	OTHER	MTHFR	Novotna, B. et al. 2007	17590289		4524
151527		head and neck cancer	CANCER	MTHFR	Suzuki, T. et al. 2007	17596206		4524
151528		cholesterol, HDL	METABOLIC	MTHFR	Heidema, A. G. et al. 2007	17615573		4524
151424		heart anomalies, congenital	CARDIOVASCULAR	MTHFR	Li, Y. et al. 2005	15719048		4524
151468	N	neural tube defects	DEVELOPMENTAL	MTHFR	Boyles, A. L. et al. 2006	17035141	Caucasian	4524
151483	Y	methotrexate toxicity	PHARMACOGENOMIC	MTHFR	Imanishi, H. et al. 2006	17180579		4524
151494	N	GSTM1 methylation infertility, male	REPRODUCTION	MTHFR	Dhillon, V. S. et al. 2007	17277043		4524
151430		methotrexate toxicity	PHARMACOGENOMIC	MTHFR		16447238		4524
151432	N	gastrointestinal toxicity	PHARMACOGENOMIC	MTHFR	Massacesi, C. et al. 2006	16456808		4524
151438		chromosomal damage	OTHER	MTHFR	Ishikawa, H. et al. 2006	16580699		4524
151452	N	pulmonary thromboembolism thromboembolism, venous	CARDIOVASCULAR	MTHFR		16881367		4524
151472		inflammatory bowel disease	IMMUNE	MTHFR	Yilmaz, S. et al. 2006	17111197		4524
151486	Y	cholangiocarcinoma homocysteine	CANCER	MTHFR	Ko, K. H. et al. 2006	17201138		4524
151442		pregnancy loss, recurrent	REPRODUCTION	MTHFR	Quintero-Ramos, A. et al. 2006	16711541		4524
151455	Y	oxidative stress	METABOLIC	MTHFR	James, S. J. et al. 2006	16917939		4524
151458	Y	pregnancy loss, recurrent	REPRODUCTION	MTHFR	Goodman, C. S. et al. 2006	16938111		4524
151462	Y	coke-oven toxicity	METABOLIC	MTHFR	Sun, Y. F. et al. 2006	16986504		4524
151473			NORMALVARIATION	MTHFR	Lu, Y. et al. 2006	17113562	Chinese;Caucasian;Indian;Singapore	4524
151477	Y	myocardial infarct	CARDIOVASCULAR	MTHFR	Nishihama, K. et al. 2007	17143557		4524
151499		breast cancer	CANCER	MTHFR	Lissowska, J. et al. 2007	17311260		4524
151504		leukemia	CANCER	MTHFR	Giovannetti, E. et al. 2007	17395259		4524
151506		stomach cancer	CANCER	MTHFR	Wang, L. et al. 2007	17438114		4524
151514	Y	homocysteine	METABOLIC	MTHFR	Barbosa, P. R. et al. 2007	17522601	European	4524
151521		colorectal cancer	PHARMACOGENOMIC	MTHFR	Ruzzo, A. et al. 2007	17549067		4524
151526		breast cancer	CANCER	MTHFR	Yu, C. P. et al. 2007	17595805		4524
132082		hepatitis B	INFECTION	OAS3	King, J. K. et al. 2002	12447867		4940
132081		diabetes, type 1	IMMUNE	OAS3	Tessier, M. C. et al. 2005	16014697		4940
126814		narcolepsy	NEUROLOGICAL	HTR2A	Wieczorek, S. et al. 2004	15309313		3356
126815	N	attention deficit hyperactivity disorder	PSYCH	HTR2A	Bobb, A. J. et al. 2005	15717291		3356
126816		alcohol abuse	CHEMDEPENDENCY	HTR2A	Dick, D. M. et al. 2003	12766633		3356
126811		nicotine dependence; cotinine	CHEMDEPENDENCY	HTR2A	Huang, S. et al. 2005	16272956		3356
126812	N	bipolar disorder; major depressive disorder; rapid cycling mood disorder	PSYCH	HTR2A	Cusin, C. et al. 2002	11992560		3356
126813		tardive dyskinesia	NEUROLOGICAL	HTR2A	Lattuada, E. et al. 2004	15383158		3356
126808		depressive disorder, major	PSYCH	HTR2A	Hong, C. J. et al. 2005	16302021	Chinese	3356
126809		obsessive compulsive disorder	PSYCH	HTR2A	Hemmings, S. M. et al. 2003	12650952		3356
126810		asthma; lipids; memory impairment	IMMUNE	HTR2A	Hamdy, I. et al. 2002	11956670		3356
126805	N	heroin abuse	CHEMDEPENDENCY	HTR2A	Li, T. et al. 2002	11920858	Chinese	3356
126806		schizophrenia	PSYCH	HTR2A	Zhang, M. et al. 2003	12579508	Chinese	3356
126807		schizophrenia	PSYCH	HTR2A		16281377		3356
126802		depressive disorder, major	PSYCH	HTR2A	Peters, E. J. et al. 2004	15052272		3356
126803	N	self-harm behavior	PSYCH	HTR2A	Pooley, E. C. et al. 2003	12877392		3356
126804		schizophrenia	PSYCH	HTR2A	Yamanouchi, Y. et al. 2003	14610521	Japanese	3356
126799		schizophrenia	PSYCH	HTR2A	Lane, H. Y. et al. 2004	15140279		3356
126800	Y	schizophrenia	PSYCH	HTR2A	Baritaki, S. et al. 2004	15083167		3356
126801	Y	panic disorder	PSYCH	HTR2A	Inada, Y. et al. 2003	12759158		3356
126796		obsessive compulsive disorder	PSYCH	HTR2A	Meira-Lima, I. et al. 2004	15005715		3356
126797		depressive disorder, major	PSYCH	HTR2A	Murphy, G. M. = Jr et al. 2003	14514498		3356
126798		panic disorder	PSYCH	HTR2A	Maron, E. et al. 2005	15722953		3356
126793		hypertension	CARDIOVASCULAR	HTR2A	Terajima, S. et al. 2005	15915764	Japanese	3356
126794		personality traits	PSYCH	HTR2A	Ott, U. et al. 2005	15965969		3356
126795		schizophrenia; tardive dyskinesia	PSYCH	HTR2A	Herken, H. et al. 2003	12711403		3356
126790		personality disorders	PSYCH	HTR2A	Ham, B. J. et al. 2004	14698468	Korean	3356
126791		anorexia nervosa; bulimia	PSYCH	HTR2A	Tozzi, F. et al. 2002	12473966		3356
126792	Y	depression	PSYCH	HTR2A	Eley, T. C. et al. 2004	15241435		3356
126787	Y	tardive dyskinesia	NEUROLOGICAL	HTR2A	Lerer, B. et al. 2005	15857569		3356
126788	N	schizophrenia	PSYCH	HTR2A	Pae, C. U. et al. 2005	15893580	Korean	3356
126789		alcoholism	CHEMDEPENDENCY	HTR2A	Parsian, A. et al. 2001	11525423		3356
126784	N	schizophrenia	PSYCH	HTR2A	Zhang, X. N. et al. 2004	15048642	Chinese	3356
126785	N	bipolar disorder; mania, antidepressant-induced	PSYCH	HTR2A	Etain, B. et al. 2004	15274035	European	3356
126786	Y	schizophrenia; therapeutic response	PSYCH	HTR2A	Hamdani, N. et al. 2005	15722190		3356
126781		depression	PSYCH	HTR2A	Jansson, M. et al. 2003	12815744		3356
126782		suicide	PSYCH	HTR2A	Anguelova, M. et al. 2003	12874600		3356
126783		anorexia nervosa	PSYCH	HTR2A	Gorwood, P. et al. 2003	14623359		3356
126778	N	personality traits	PSYCH	HTR2A	Jonsson, E. G. et al. 2001	11409694		3356
126779	Y	insulin; lipids; obesity; glucose; leptin	METABOLIC	HTR2A	Rosmond, R. et al. 2002	12079891		3356
126780	N	schizophrenia	PSYCH	HTR2A	Haider, M. Z. et al. 2002	12109966	Japanese	3356
126775	N	anxiety disorder; alcoholism; panic disorder; narcolepsy	PSYCH	HTR2A	Fehr, C. et al. 2001	11444684		3356
126776	N	tardive dyskinesia	PSYCH	HTR2A	Segman, R. H. et al. 2001	11317227		3356
126777	Y	depression	PSYCH	HTR2A	Arias, B. et al. 2001	11317230		3356
126772		sleep disorders; body mass	UNKNOWN	HTR2A	Sakai, K. et al. 2005	16258205	Japanese	3356
126773		Alzheimer's Disease	NEUROLOGICAL	HTR2A	Thome, J. et al. 2001	11725820		3356
126774		alcohol abuse	CHEMDEPENDENCY	HTR2A	Gorwood, P. et al. 2004	15581469		3356
126769	N	seasonal affective disorder	UNKNOWN	HTR2A	Johansson, C. et al. 2001	11300730		3356
126770		schizophrenia	PSYCH	HTR2A	Ellingrod, V. L. et al. 2002	12454564		3356
126771	Y	Alzheimer's disease; anxiety disorder; depression; psychoses; aggressive behavior	NEUROLOGICAL	HTR2A	Assal, F. et al. 2004	15313842		3356
126766	N	weight gain, antipsychotic drug-induced	METABOLIC	HTR2A	Mou, X. et al. 2005	16215954		3356
126767		suicidal behavior	PSYCH	HTR2A	Zalsman, G. et al. 2005	16231475		3356
126768		cholesterol, HDL; cardiovascular disease; obesity; hyperuricemia	METABOLIC	HTR2A		16328014	Japanese	3356
126763		energy intake; fat intake	NORMALVARIATION	HTR2A	Herbeth, B. et al. 2005	16087994		3356
126764		depressive disorder, major	PSYCH	HTR2A	Choi, M. J. et al. 2005	16127283		3356
126765		platelet phamacodynamics	HEMATOLOGICAL	HTR2A	Ozdener, F. et al. 2005	16179957		3356
126759	N	personality traits	PSYCH	HTR2A	Tochigi, M. et al. 2005	15722960		3356
126760	Y	cholesterol, HDL	METABOLIC	HTR2A	Choi, J. H. et al. 2005	15826503	Korean	3356
126761		memory impairment	NEUROLOGICAL	HTR2A	Papassotiropoulos, A. et al. 2005	15891581		3356
126756		temporomandibular dysfunction	UNKNOWN	HTR2A	Mutlu, N. et al. 2004	15533210		3356
126757	N	smoking behavior	CHEMDEPENDENCY	HTR2A	Terayama, H. et al. 2004	15564892	Japanese	3356
126758		hypertension	CARDIOVASCULAR	HTR2A	Yu, B. N. et al. 2004	15659047	Chinese	3356
126753		schizophrenia; psychoses; aggressive behavior; verbal fluency	PSYCH	HTR2A		15341275		3356
126754		schizophrenia; suicide	PSYCH	HTR2A	Ertugrul, A. et al. 2004	15469201		3356
126755	Y	suicide; depression	PSYCH	HTR2A	Khait, V. D. et al. 2004	15483560		3356
126750	Y	irritable bowel syndrome	IMMUNE	HTR2A	Pata, C. et al. 2004	15232358		3356
126751		anorexia nervosa; bulimia	PSYCH	HTR2A	Ricca, V. et al. 2004	15245785		3356
126752	Y	personality disorders	PSYCH	HTR2A		15285608		3356
126747		anorexia nervosa; bulimia	PSYCH	HTR2A	Fuentes, J. A. et al. 2004	15167698		3356
126748	Y	Alzheimer's Disease	NEUROLOGICAL	HTR2A	Lam, L. C. et al. 2004	15211529		3356
126749		smoking behavior	CHEMDEPENDENCY	HTR2A	Do Prado-Lima, P. A. et al. 2004	15211639		3356
126744	Y	Alzheimer's disease; psychoses	NEUROLOGICAL	HTR2A	Rocchi, A. et al. 2003	15000807		3356
126745		impulse control disorder	PSYCH	HTR2A	Reist, C. et al. 2004	15037867		3356
126746	N	psychoses	PSYCH	HTR2A	Mata, I. et al. 2004	15048655	Spanish	3356
126741		schizophrenia	PSYCH	HTR2A	Mitiushina, N. G. et al. 2003	14681967		3356
126742	Y	depressive disorder, major	PSYCH	HTR2A	Choi, M. J. et al. 2004	14730199	Korean	3356
126743	Y	schizophrenia	PSYCH	HTR2A	Abdolmaleky, H. M. et al. 2004	14741324		3356
126738	N	psychosis, puerperal	PSYCH	HTR2A	Robertson, E. et al. 2003	14531760		3356
126739		schizophrenia	PSYCH	HTR2A	Ellingrod, V. L. et al. 2003	14566219		3356
126740		migraine; migraine with aura	NEUROLOGICAL	HTR2A	Juhasz, G. et al. 2003	14668201		3356
126735	Y	bipolar disorder	PSYCH	HTR2A	Ranade, S. S. et al. 2003	12898571		3356
126736		obsessive compulsive disorder	PSYCH	HTR2A	Tot, S. et al. 2003	12927326	Turkish	3356
126737	N	affective disorder	PSYCH	HTR2A	Oswald, P. et al. 2003	12957335		3356
126732	N	schizophrenia	PSYCH	HTR2A	Mitiushina, N. G. et al. 2003	12830506		3356
126733	N	behavioral disorder	PSYCH	HTR2A	Berggard, C. et al. 2003	12875919	Swedish	3356
126734		depressive disorder, major; nausea	PSYCH	HTR2A	Yoshida, K. et al. 2003	12886034		3356
126729		autism	PSYCH	HTR2A	Sugie, Y. et al. 2003	12607287		3356
126730	N	schizophrenia; verbal fluency	PSYCH	HTR2A		12624948		3356
126731	N	anorexia nervosa	PSYCH	HTR2A	Rybakowski, F. et al. 2003	12685303	Polish	3356
126726		myocardial infarct	CARDIOVASCULAR	HTR2A	Coto, E. et al. 2003	12605580		3356
126727	N	attention deficit hyperactivity disorder	PSYCH	HTR2A	Zoroglu, S. S. et al. 2003	12606840	Turkish	3356
126728	Y	schizophrenia	PSYCH	HTR2A	Herken, H. et al. 2003	12606842	Turkish	3356
126723	Y	obsessive compulsive disorder	PSYCH	HTR2A	Walitza, S. et al. 2002	12476319		3356
126725	N	suicide	PSYCH	HTR2A	Correa, H. et al. 2002	12585698		3356
126720	Y	attention deficit disorder; seasonal affective disorder	PSYCH	HTR2A	Levitan, R. et al. 2002	12167522		3356
126721	Y	schizophrenia	OTHER	HTR2A	Lane, H. Y. et al. 2002	12202283		3356
126722		anorexia nervosa	PSYCH	HTR2A	Kipman, A. et al. 2002	12231269		3356
126717		personality traits	PSYCH	HTR2A	Kusumi, I. et al. 2002	12063151		3356
126718	Y	obesity	METABOLIC	HTR2A	Rosmond, R. et al. 2002	12105278		3356
126719	Y	schizophrenia	PSYCH	HTR2A	Araga, U. S. et al. 2002	12140776	Indian	3356
126714		impulsive behavior	PSYCH	HTR2A	Bjork, J. M. et al. 2002	11920859		3356
126715	Y	bipolar disorder; unipolar disorder	PSYCH	HTR2A	Bonnier, B. et al. 2002	11983190		3356
126716	N	depression	PSYCH	HTR2A	Cusin, C. et al. 2002	12057029		3356
126711	N	schizophrenia	PSYCH	HTR2A	Yuk Lun Chen, R. et al. 2001	11814537	Chinese	3356
126712		alcoholism; alcoholic psychosis	CHEMDEPENDENCY	HTR2A		11842624	Russian	3356
126713		schizophrenia; affective disorder	PSYCH	HTR2A	Golimbet, V. E. et al. 2002	11918989		3356
126708	N	psychiatric symptoms	OTHER	HTR2A	Gursoy, S. et al. 2001	11732859		3356
126709		personality disorders	PSYCH	HTR2A	Galeeva, A.R. et al. 2001	11771315		3356
126710	Y	suicide	PSYCH	HTR2A	Arias, B. et al. 2001	11803534		3356
126705	Y	Alzheimer's disease; psychosis	NEUROLOGICAL	HTR2A	Nacmias, B. et al. 2001	11566166		3356
126706	Y	bipolar disorder	PSYCH	HTR2A	Chee, I. S. et al. 2001	11702051	Korean	3356
126707	N	anorexia nervosa	PSYCH	HTR2A	Ando, T. et al. 2001	11702058	Japanese	3356
126702	Y	schizophrenia	PSYCH	HTR2A	Golimbet, V. E. et al. 2001	11490436		3356
126703	Y	anorexia nervosa; bulimia nervosa	PSYCH	HTR2A	Nishiguchi, N. et al. 2001	11526993	Japanese	3356
126704	Y	schizophrenia; tardive dyskinesia	PSYCH	HTR2A	Tan, E. C. et al. 2001	11526996		3356
126699	Y	hypertension	CARDIOVASCULAR	HTR2A	Liolitsa, D. et al. 2001	11378836		3356
126700		schizophrenia; affective disorder	PSYCH	HTR2A	Golimbet, V. E. et al. 2001	11421130		3356
126701	Y	migraine with aura	OTHER	HTR2A	Erdal, M. E. et al. 2001	11489292		3356
126696	Y	Tourette syndrome	PSYCH	HTR2A	Huang, Y. et al. 2001	11172633		3356
126697	N	depression	PSYCH	HTR2A	Minov, C. et al. 2001	11311507		3356
126698	N	tardive dyskinesia	OTHER	HTR2A	Basile, V. S. et al. 2001	11317228		3356
126693	N	suicide; suicidal ideation	PSYCH	HTR2A	Bondy, B. et al. 2000	11121191		3356
126694	N	suicidal behavior	PSYCH	HTR2A	Preuss, U. W. et al. 2000	11121202		3356
126695	Y	suicide	PSYCH	HTR2A	Crawford, J. et al. 2000	11121203		3356
126690	N	Deliberate self-harm	PSYCH	HTR2A	Pooley EC 2003	12877392		3356
126691	Y	major depressive disorder	PSYCH	HTR2A	Choi MJ 2004	14730199	Korean	3356
126692	Y	alcohol abuse; behavior problems	PSYCH	HTR2A	Hwu, H. G. et al. 2000	11121184		3356
126687	Y	antidepressant medication intolerance.	PSYCH	HTR2A	Murphy GM Jr 2003	14514498		3356
126688	N	unipolar affective disorder	PSYCH	HTR2A	Oswald P 2003	12957335		3356
126689	N	bipolar I disorder	PSYCH	HTR2A	Ranade SS 2003	12898571		3356
126683	Y	clozapine response	PSYCH	HTR2A	Arranz M et al. 1995	7630250		3356
126684	Y	schizophrenia	PSYCH	HTR2A	Tay AH et al. 1997	9358020	Chinese	3356
126686	Y	schizophrenia	PSYCH	HTR2A	Segman RH et al. 2001	11317227		3356
126679	N	heroin abuse	CHEMDEPENDENCY	HTR2A	Li T et al. 2002	11920858	Chinese	3356
126681	N	schizophrenia	PSYCH	HTR2A	Hawi Z et al. 1997	9259371	Irish	3356
126682		Migraine	NEUROLOGICAL	HTR2A	Nyholt DR et al. 1996	8933989		3356
126676	N	schizophrenia	PSYCH	HTR2A	Verga M et al. 1997	9034001	Italian	3356
126677		schizophrenia	PSYCH	HTR2A	Spurlock G et al. 1998	9491812		3356
126678	N	suicidal ideation and suicide.	PSYCH	HTR2A	Bondy B et al. 2000	11121191		3356
126671	Y	aura	OTHER	HTR2A	Erdal ME et al. 2001	11489292		3356
126672	Y	Alzheimer's Disease	NEUROLOGICAL	HTR2A	Nacmias B et al. 2001	11566166		3356
126674	N	anorexia nervosa	PSYCH	HTR2A	Campbell DA et al. 1998	9482450		3356
126668		bipolar disorder	PSYCH	HTR2A	Tut TG et al. 2000	10802129	Chinese	3356
126669	Y	suicidal behavior in depressed patients.	PSYCH	HTR2A	Arias B et al. 2001	11803534		3356
126670	Y	psychiatric status	OTHER	HTR2A	Gursoy S et al. 2001	11732859		3356
126664		schizophrenia	PSYCH	HTR2A	Erdmann J et al. 1996	8655141		3356
126665	Y	alcohol dependence	CHEMDEPENDENCY	HTR2A	Nakamura T et al. 1999	10089015		3356
126666		bipolar disorder	PSYCH	HTR2A	Massat I et al. 2000	10893484		3356
126660		schizophrenia	PSYCH	HTR2A	Shinkai T et al. 1998	9694252		3356
126662	N	anorexia nervosa	PSYCH	HTR2A	Rybakowski F et al. 2003	12685303	population	3356
126663	Y	hypertension	CARDIOVASCULAR	HTR2A	Liolitsa D et al. 2001	11378836		3356
126657	N	schizophrenia	PSYCH	HTR2A	Herken H et al. 2003	12606842		3356
126658	Y	risperidone treatment response	OTHER	HTR2A	Lane HY et al. 2002	12202283		3356
126659	N	mood disorders	PSYCH	HTR2A	Cusin C et al. 2002	11992560		3356
126653	Y	response to clozapine	PSYCH	HTR2A	Arranz MJ et al. 1998	9491814		3356
126654	Y	major depressive disorder	PSYCH	HTR2A	Sato K et al. 2002	12422060	Japanese	3356
126655	N	schizophrenia	PSYCH	HTR2A	Haider MZ et al. 2002	12109966		3356
126650	N	bipolar disorder	PSYCH	HTR2A	Mahieu B et al. 1997	9194200		3356
126651	Y	schizophrenia	PSYCH	HTR2A	Araga US et al. 2002	12140776		3356
126652	Y	major depression	PSYCH	HTR2A	Arias B et al. 2001	11317230		3356
126647	N	completed suicide	PSYCH	HTR2A	Ono H et al. 2001	11461713		3356
126648		psychiatric disorders	PSYCH	HTR2A	Campbell DA et al. 1997	10464662		3356
126649	N	schizophrenia	PSYCH	HTR2A	Kim YK et al. 1999	10335553		3356
126642	N	personality traits	PSYCH	HTR2A	Jonsson EG et al. 2001	11409694		3356
126643	Y	schizophrenia	PSYCH	HTR2A	Williams J et al. 1996	8622505		3356
126644	Y	schizophrenia	PSYCH	HTR2A	Inayama Y et al. 1996	8678105		3356
126638	N	response to clozapine	PSYCH	HTR2A	Malhotra AK et al. 1996	8678181		3356
126639	N	schizophrenia	PSYCH	HTR2A	Chen CH et al. 1997	9264136	Chinese	3356
126640	N	schizophrenia	PSYCH	HTR2A	Lin CH et al. 1999	10094133	Chinese	3356
126634	Y	bipolar disorder	PSYCH	HTR2A	Bonnier B et al. 2002	11983190		3356
126635		bipolar disorder	PSYCH	HTR2A	Ni X et al. 2002	12622403		3356
126636	N	anorexia nervosa	PSYCH	HTR2A	Ziegler A et al. 1999	10523809		3356
126631	N	ADHD	PSYCH	HTR2A	Zoroglu SS 2003	12606840	Turkish	3356
126632		Alzheimer's Disease	NEUROLOGICAL	HTR2A	Thome J et al. 2001	11725820		3356
126633	Y	behavior problems	PSYCH	HTR2A	Hwu HG et al. 2000	11121184		3356
126628	N	Major Depression	PSYCH	HTR2A	Minov C 2001	11311507		3356
126629	N	Bipolar Affective Disorder	PSYCH	HTR2A	Gutierrez B 1997	9341875	Spanish	3356
126630	N	Tardive Dyskinesia in Schizophrenia	OTHER	HTR2A	Basile VS 2001	11317228		3356
126637	Y	eating disorders	PSYCH	HTR2A	Nishiguchi N et al. 2001	11526993	Japanese	3356
126661	N	neuroleptic malignant syndrome	PSYCH	HTR2A	Kawanishi C et al. 1998	9734554		3356
126685	Y	food and alcohol intake	OTHER	HTR2A	Aubert R et al. 2000	10918541		3356
126680		personality traits, Impulsivity	PSYCH	HTR2A	Preuss UW et al. 2001	11287798	Alcohol-dependent subjects	3356
126673	Y	ADHD	PSYCH	HTR2A	Li J et al. 2002	12475403		3356
126656	N	psychotic symptomatology of mood disorders	PSYCH	HTR2A	Serretti A et al. 1999	10482339	Italian (Caucasian)	3356
126675	N	anorexia nervosa	PSYCH	HTR2A	Ando T et al. 2001	11702058	Japanese	3356
126762	Y	bulimia	PSYCH	HTR2A	Bruce, K. R. et al. 2005	15999344		3356
126667	N	neuroleptic malignant syndrome	PSYCH	HTR2A	Kawanishi C et al. 1998	9734554		3356
126646	Y	ADHD	PSYCH	HTR2A	Levitan RD et al. 2002	12167522		3356
126645		suicide	PSYCH	HTR2A	Cao L et al. 2001	11402448		3356
126641	N	schizophrenia	PSYCH	HTR2A	Serretti A et al. 2000	10686558	Italian (Caucasian)	3356
149241		attention deficit disorder conduct disorder oppositional defiant disorder	PSYCH	HTR2A	Comings, D. E. et al. 2000	11140838		3356
149242		Alzheimer's disease	NEUROLOGICAL	HTR2A	Thome, J. et al. 2001	11692286		3356
149243		bipolar disorder	PHARMACOGENOMIC	HTR2A	Dmitrzak-Weglarz, M. et al. 2005	16382194		3356
149245		obsessive compulsive disorder	PSYCH	HTR2A	Denys, D. et al. 2006	16443280		3356
149246		sleep disorders	OTHER	HTR2A	Bayazit, Y. A. et al. 2006	16449821		3356
149247	N	dyspepsia	OTHER	HTR2A	Camilleri, C. E. et al. 2006	16464220		3356
149248	Y	schizophrenia weight gain	PHARMACOGENOMIC	HTR2A	Lane, H. Y. et al. 2006	16633140		3356
149250		rheumatoid arthritis	IMMUNE	HTR2A	Kling, A. et al. 2006	16699051		3356
149251	N	attention deficit hyperactivity disorder	PSYCH	HTR2A	Li, J. et al. 2006	16701945		3356
149252		sexual side-effects	PHARMACOGENOMIC	HTR2A	Bishop, J. R. et al. 2006	16710319		3356
149253		attention deficit hyperactivity disorder	PSYCH	HTR2A	Li, J. et al. 2006	16741915		3356
149254	Y	seasonal affective disorder	PSYCH	HTR2A	Lee, H. J. et al. 2006	16762419	Korean	3356
149257		smoking behavior	CHEMDEPENDENCY	HTR2A	Lerer, E. et al. 2006	16770336	Israeli	3356
149258		hypertension	CARDIOVASCULAR	HTR2A	Yamamoto, M. et al. 2006	16778329		3356
149259		depression	PSYCH	HTR2A	Christiansen, L. et al. 2006	16806099	Danish	3356
149260		suicide	PSYCH	HTR2A	Videtic, A. et al. 2006	16856120		3356
149261		depression drug hypersensitivity	PSYCH	HTR2A	Kato, M. et al. 2006	16874005		3356
149262		Parkinson's disease	NEUROLOGICAL	HTR2A	Shadrina, M. et al. 2006	16876316		3356
149264		suicide	PSYCH	HTR2A	Videtic, A. et al. 2006	16964176		3356
149265		Alzheimer's disease	NEUROLOGICAL	HTR2A	Craig, D. et al. 2006	16967466		3356
149266	Y	personality disorders	PSYCH	HTR2A	Ni, X. et al. 2006	17000047	Caucasian	3356
149267		attention deficit hyperactivity disorder	PSYCH	HTR2A	Heiser, P. et al. 2006	17093889		3356
149268	Y	delusions hallucinations psychoses	PSYCH	HTR2A	Pritchard, A. L. et al. 2006	17098333		3356
149270	Y	impulsive behavior	PSYCH	HTR2A	Nomura, M. et al. 2006	17185512		3356
149271		autism	PSYCH	HTR2A	Coutinho, A. M. et al. 2007	17203304		3356
149272	Y	cognitive function	PSYCH	HTR2A	Ucok, A. et al. 2007	17221846		3356
149273		dystonia, acute parkinsonism tardive dyskinesia	PHARMACOGENOMIC	HTR2A	Guzey, C. et al. 2007	17225991		3356
149275		autism	PSYCH	HTR2A	Cho, I. H. et al. 2007	17280648	Korean	3356
149276		schizophrenia	PSYCH	HTR2A	Saiz, P. A. et al. 2007	17291660		3356
149277	Y	depression	PSYCH	HTR2A	Jokela, M. et al. 2007	17339524		3356
149279		psychosis	PSYCH	HTR2A	De Luca, V. et al. 2007	17407792		3356
149281	Y	panic disorder	PSYCH	HTR2A	Unschuld, P. G. et al. 2007	17440930		3356
149282	Y	harm avoidance	PSYCH	HTR2A	Jokela, M. et al. 2007	17487576	Finnish	3356
149283	Y	obsessive compulsive disorder	PHARMACOGENOMIC	HTR2A	Denys, D. et al. 2007	17503984		3356
149284		hostility personality traits	PSYCH	HTR2A	Keltikangas-Jarvinen, L. et al. 2007	17504248		3356
149285		suicide	PSYCH	HTR2A	Correa, H. et al. 2007	17506229		3356
149287		schizophrenia	PHARMACOGENOMIC	HTR2A	Anttila, S. et al. 2007	17521439		3356
149288		Alzheimer's disease depression psychoticism	NEUROLOGICAL	HTR2A	Wilkosz, P. A. et al. 2007	17525976	Caucasian	3356
149289	N	cognitive function	PSYCH	HTR2A	Reynolds, C. A. et al. 2007	17564514		3356
149291		Parkinson's disease	NEUROLOGICAL	HTR2A	Kiferle, L. et al. 2007	17614196		3356
149292		schizophrenia	PSYCH	HTR2A	Penas-Lledo, E. M. et al. 2007	17617023		3356
126724		schizophrenia	PSYCH	HTR2A	Semwal, P. et al. 2002	12532038	Indian	3356
149244		anorexia nervosa personality traits	PSYCH	HTR2A	Rybakowski, F. et al. 2006	16397402		3356
149249	Y	depressive disorder, major	PHARMACOGENOMIC	HTR2A	McMahon, F. J. et al. 2006	16642436		3356
149255	Y	schizophrenia	PSYCH	HTR2A	Vaquero Lorenzo, C. et al. 2006	16762472	Spanish;Caucasian	3356
149256	Y	impulse behavior	PSYCH	HTR2A	Nomura, M. et al. 2006	16767413		3356
149263		attention deficit hyperactivity disorder	PSYCH	HTR2A	Guimaraes, A. P. et al. 2006	16958038	Brazilian	3356
149269	Y	schizophrenia	PHARMACOGENOMIC	HTR2A	Gunes, A. et al. 2006	17102980		3356
149274	Y	schizophrenia	PSYCH	HTR2A	Golimbet, V. E. et al. 2007	17240119		3356
149278		Autism	PSYCH	HTR2A	Cross, S. et al. 2007	17406648		3356
149280		schizophrenia	PSYCH	HTR2A	Bertola, V. et al. 2007	17420819	Brazilian	3356
149286		depression	PSYCH	HTR2A	Jokela, M. et al. 2007	17510953	Finnish	3356
149290		personality traits	PSYCH	HTR2A	Serretti, A. et al. 2007	17590256	German;Italian	3356
144955		memory disturbance	PSYCH	CAMTA1	Huentelman, M. J. et al. 2007	17470457		23261
128836		nephronophthisis type 2	OTHER	INVS	Otto EA 2003	12872123		27130
133154	N	obesity	METABOLIC	PRKG1	Zakharkin, S. O. et al. 2005	15917860		5592
147661		Behcet's disease	IMMUNE	FCN2	Chen, X. et al. 2006	16839748	Caucasian	2220
147662	N	pneumococcal disease	INFECTION	FCN2	Chapman, S. J. et al. 2007	17382393	Caucasian	2220
117993		asthma	IMMUNE	C3	Hasegawa, K. et al. 2004	15278436		718
117994		tuberculosis	INFECTION	C3		11785295		718
117995		Alzheimer's disease; Parkinson's disease; insulin; lung function; depression; longevity	NEUROLOGICAL	C3	Scheil, H. G. et al. 2004	15648851		718
117989	Y	asthma	IMMUNE	C3	Fathman CG et al. 1985	4029967		718
117991		longevity	AGING	C3	Arason, G. J. et al. 2003	15033778		718
117992	Y	asthma	IMMUNE	C3		16355111	African Caribbean families	718
117988	N	scar hypertrophy	OTHER	C3	Yip SP et al. 1993	8395174		718
117990		systemic lupus erythematosus	OTHER	C3	Einav S 2002	11801636		718
117987	Y	cirrhosis	OTHER	C3	Fathman CG et al. 1985	4029969		718
144925	N	inflammatory bowel disease	IMMUNE	C3	Tello-Ruiz, M. K. et al. 2006	16570073		718
144926		obstructive chronic bronchopneumopathie	OTHER	C3	Leban, N. et al. 2007	17502296	Tunisian	718
122524		Alzheimer's Disease	NEUROLOGICAL	ESR1	Prince, J. A. et al. 2001	11436125		2099
122521		colorectal cancer	CANCER	ESR1	Huber, A. et al. 2005	16202920		2099
122522		endometriosis	REPRODUCTION	ESR1	Huber, A. et al. 2005	16260521		2099
122523		alcohol abuse; smoking behavior	CHEMDEPENDENCY	ESR1	Liu, Y. et al. 2005	15654505	Japanese	2099
122518		breast cancer	CANCER	ESR1	Comings, D. E. et al. 2003	12712467		2099
122519		bone density	NORMALVARIATION	ESR1	Willing, M. C. et al. 2003	12879219		2099
122520		hypertension	CARDIOVASCULAR	ESR1	Iwai, N. et al. 2004	15167446	Japanese	2099
122515		prostate cancer	CANCER	ESR1	Fukatsu, T. et al. 2004	15330195	Japanese	2099
122516		endometriosis	REPRODUCTION	ESR1	Guo, S. W. 2005	16244490		2099
122517		menarche; menopause	REPRODUCTION	ESR1	Gorai, I. et al. 2003	12574216	Japanese	2099
122512		prostate cancer	CANCER	ESR1	Modugno, F. et al. 2001	11595700		2099
122513		estradiol; sex hormone binding globulin	UNKNOWN	ESR1	Low, Y. L. et al. 2005	15668497		2099
122514		arthritis, juvenile	IMMUNE	ESR1	Donn, R. P. et al. 2002	12154211		2099
122509		pregnancy loss, recurrent	REPRODUCTION	ESR1	Sheehan, D. et al. 2001	11383910	Irish	2099
122510		bone density; fractures	METABOLIC	ESR1	Bandres, E. et al. 2005	15966503	Spanish	2099
122511		bone density	METABOLIC	ESR1	Lau, H. H. et al. 2005	15781005	Chinese	2099
122506		bone density	METABOLIC	ESR1	Dvornyk, V. et al. 2003	12914574	Chinese	2099
122507		bone density	METABOLIC	ESR1	Dvornyk, V. et al. 2005	16117875	Chinese, Caucasian	2099
122508		cardiovascular disease risk	CARDIOVASCULAR	ESR1	Hall, W. L. et al. 2005	16332659		2099
122503		infertility, male	REPRODUCTION	ESR1	Galan, J. J. et al. 2005	16213843		2099
122504		abdominal aortic aneurysm	CARDIOVASCULAR	ESR1	Massart, F. et al. 2004	15698546		2099
122505		bone density	METABOLIC	ESR1	Katsumata, K. et al. 2002	11984699	Japanese	2099
122500		bone cancer	CANCER	ESR1	Ruza, E. et al. 2003	14528100		2099
122501	N	menopause	REPRODUCTION	ESR1	Kok, H. S. et al. 2004	15539439	Dutch	2099
122502		endometriosis	REPRODUCTION	ESR1	Hsieh, Y. Y. et al. 2005	15749482		2099
122497		migraine	NEUROLOGICAL	ESR1	Colson, N. J. et al. 2005	15654614		2099
122498		osteoporosis	METABOLIC	ESR1	Gennari, L. et al. 2002	12127038		2099
122499		osteoporosis, postmenopausal; estradiol	METABOLIC	ESR1	Brodowska, A. 2003	15552843		2099
122493		androgen levels	OTHER	ESR1	Westberg, L. et al. 2001	11397855		2099
122494		osteoarthritis	METABOLIC	ESR1	Fytili, P. et al. 2005	16098017		2099
122496		colon cancer; rectal cancer	CANCER	ESR1		16365013		2099
122490		preeclampsia	REPRODUCTION	ESR1	Tempfer, C. B. et al. 2004	15120696		2099
122491		dementia	PSYCH	ESR1	Lin, G. F. et al. 2003	12852830	Chinese	2099
122492		bone density	METABOLIC	ESR1	Otsuki, T. et al. 2004	15375600		2099
122487		menarche	REPRODUCTION	ESR1	Stavrou, I. et al. 2005	16210384		2099
122488	Y	bone density	METABOLIC	ESR1	Yang, X. et al. 2003	12895309		2099
122489		cholestasis	METABOLIC	ESR1	Eloranta, M. et al. 2002	12206920	Finnish	2099
122484	Y	blood pressure, arterial	CARDIOVASCULAR	ESR1	Ellis, J. A. et al. 2004	15167447		2099
122485	N	osteoporosis	METABOLIC	ESR1	Fountas, L. et al. 2004	15258723		2099
122486	N	breast cancer	CANCER	ESR1	Gold, B. et al. 2004	15604249		2099
122481	N	Graves' disease	IMMUNE	ESR1	Chistiakov, D. et al. 2002	11887032	Russian	2099
122482		atherosclerosis, coronary	CARDIOVASCULAR	ESR1	Evangelopoulos, D. et al. 2003	12691862		2099
122483	Y	bone density	METABOLIC	ESR1	Khosla, S. et al. 2004	15070949		2099
122478	Y	Alzheimer's Disease	NEUROLOGICAL	ESR1	Urakami, K. et al. 2001	11774719		2099
122479	Y	osteoporosis, postmenopausal; osteoporosis	METABOLIC	ESR1	Ongphiphadhanakul, B. et al. 2005	15647972		2099
122480	N	anorexia nervosa	PSYCH	ESR1	Eastwood, H. et al. 2002	11803451		2099
122475		spinal ossification	UNKNOWN	ESR1	Ogata, N. et al. 2002	12195069		2099
122476	Y	spondylosis, lumbar	UNKNOWN	ESR1		16362385		2099
122477		bone density	METABOLIC	ESR1	Choi, J. Y. et al. 2005	16151677	Korean	2099
122472	Y	varicose ulcers	UNKNOWN	ESR1	Ashworth, J. J. et al. 2005	16153823		2099
122473		left ventricular mass; left ventricular wall thickness	CARDIOVASCULAR	ESR1	Peter, I. et al. 2005	16280269		2099
122474	Y	bone density	METABOLIC	ESR1	Koh, J. M. et al. 2002	12457453		2099
122468		graft-versus-host disease	IMMUNE	ESR1	Middleton, P. G. et al. 2003	12815477		2099
122469	Y	endometriosis	REPRODUCTION	ESR1	Wang, Z. et al. 2004	15193490	Japanese	2099
122470		hormone disturbance	METABOLIC	ESR1	Westberg, L. et al. 2004	15272917		2099
122465		femoral neck geometry	OTHER	ESR1	Xiong, D. H. et al. 2005	16292600	Caucasian	2099
122466	Y	ovulatory dysfunctions	REPRODUCTION	ESR1	Sundarrajan, C. et al. 2001	11231990		2099
122467	N	uterine cancer	CANCER	ESR1	Massart, F. et al. 2003	12552233		2099
122462		body mass; muscle testing	METABOLIC	ESR1	Grundberg, E. et al. 2005	15734595	Swedish	2099
122463	Y	breast cancer	CANCER	ESR1	Lu, X. et al. 2005	15842934	Chinese	2099
122464	Y	bone mass	METABOLIC	ESR1	Zhang, Z. et al. 2005	16086289		2099
122459		breast cancer	CANCER	ESR1	Vasconcelos, A. et al. 2002	12100115		2099
122460	Y	psychoses; neuroticism	PSYCH	ESR1	Westberg, L. et al. 2003	12556917		2099
122461		bone density	METABOLIC	ESR1	Grundberg, E. et al. 2004	15579774	Swedish	2099
122456	Y	quantitative calcaneal ultrasounds	OTHER	ESR1	Patel, M. S. et al. 2000	11092404		2099
122457	Y	myocardial infarction	CARDIOVASCULAR	ESR1	Li, Y. et al. 2001	11798902		2099
122458	Y	osteoporosis	METABOLIC	ESR1	An, S. et al. 2000	11938861	Chinese	2099
122453		lymph node metastasis	CANCER	ESR1	Vasconcelos A et al. 2002	12100115		2099
122454	Y	osteoporotic fractures but polymorphisms	OTHER	ESR1	Langdahl BL et al. 2000	11092403		2099
122455	N	osteoporosis	OTHER	ESR1	Langdahl, B. L. et al. 2000	11092403		2099
122450	Y	endometriosis adenomyosis and leiomyomata.	REPRODUCTION	ESR1	Kitawaki J et al. 2001	11139535		2099
122451	Y	skeletal responsiveness to estrogen	METABOLIC	ERA	Ongphiphadhanakul B et al. 2001	11765043		2099
122452	Y	acute myocardial infarction	CARDIOVASCULAR	ESR1	Li Y et al. 2001	11798902		2099
122446	Y	urolithiasis	METABOLIC	ER	Chen WC et al. 2001	11564035		2099
122448	Y	bone mineral density	METABOLIC	ER	Ongphiphadhanakul B et al. 1998	10209569		2099
122449	Y	age of menarche	DEVELOPMENTAL	ESR1	Stavrou I et al. 2002	11925413		2099
122442	Y	bone mineral density	METABOLIC	ESR1	Sowers M 2004	14764789		2099
122444	Y	bone mineral density	METABOLIC	ESR1	Khosla S 2004	15070949		2099
122445	Y	calcium excretion	OTHER	ESR1	Hoshino S et al. 2000	10783849		2099
122438	Y	radiographic osteoarthritis of the knee	OTHER	ESR1	Bergink AP 2003	12847685	elderly	2099
122440		normal variation	NORMALVARIATION	ESR1	Willing MC 2003	12879219		2099
122441		Height	NORMALVARIATION	ESR1	Schuit SC 2004	14715865		2099
122435		prostate cancer.	CANCER	ESR1	Tanaka Y 2003	12891629		2099
122436		breast cancer	CANCER	ESR1	Shin A 2003	12889606		2099
122437		aortic valve sclerosis	CARDIOVASCULAR	ESR1	Nordstrom P 2003	12859695		2099
122431		bone mineral density	METABOLIC	ESR1	Sapir-Koren R 2003	14506618		2099
122432		breast cancer	CANCER	ESR1	Cai Q 2003	14504194		2099
122433	Y	endometrial cancer	CANCER	ESR1	Iwamoto I 2003	12962933		2099
122426	N	bone mineral density	METABOLIC	ESR1	Zhang et al,2003	12927786	Chinese	2099
122428		height in children	CANCER	ESR1	Ruza E 2003	14528100		2099
122429	Y	breast cancer	CANCER	ESR1	Cai Q 2003	14522892		2099
122422	Y	male infertility	REPRODUCTION	ESR1	Kukuvitis A et al. 2002	12031042		2099
122424	N	Parkinson's disease	NEUROLOGICAL	ESR1	Mattila KM et al. 2002	12174171		2099
122425	Y	serum low-density lipoprotein metabolism	OTHER	ESR1	Kikuchi T et al. 2000	10677056		2099
122418	Y	Alzheimer's Disease	NEUROLOGICAL	ESR1	Brandi ML et al. 1999	10558867		2099
122419	Y	bone mineral density	METABOLIC	ESR1	Ioannidis JP et al. 2002	12412813		2099
122421	Y	rheumatoid arthritis	IMMUNE	ESR1	Ushiyama T et al. 1999	10343533		2099
122414	Y	idiopathic azoospermia	OTHER	ESR1	Suzuki Y et al. 2002	12477541		2099
122415	Y	coronary artery disease	CARDIOVASCULAR	ESR1	Kunnas TA et al. 2000	10915129	Finnish	2099
122416	Y	In Vitro Fertilization	REPRODUCTION	ESR1	Sundarrajan C et al. 1999	10460216		2099
122411	N	major depressive disorder	PSYCH	ESR1	Tsai SJ 2003	12605096	Chinese	2099
122412	Y	bone mineral density	METABOLIC	ESR1	Koh JM et al. 2002	12457453		2099
122413	N	multiple sclerosis	IMMUNE	ESR1	Savettieri G et al. 2002	12098649		2099
122409	Y	bone mineral density	METABOLIC	ESR1	Yamada Y 2002	12110951	participants in the National Institure For Longevity Sciences Longitudinal Study of Aging	2099
122439	Y	bone mineral density	METABOLIC	ESR1	van Meurs JB 2003	12837697		2099
122430	Y	prostate carcinoma	CANCER	ESR1	Suzuki K 2003	14508827	Japanese	2099
122427	Y	cardiovascular disease	CARDIOVASCULAR	ESR1	Shearman AM 2003	14600184		2099
122471		atherosclerosis, coronary	CARDIOVASCULAR	ESR1	Mansur Ade, P. et al. 2005	16099331		2099
122447	Y	urolithiasis	METABOLIC	ER	Chen WC et al. 2001	11564035		2099
122443		coronary artery disease	CARDIOVASCULAR	ESR1	Pollak A 2004	14972425		2099
122423	Y	osteoporosis	METABOLIC	ESR1	Ongphiphadhanakul B et al. 2001	11846326		2099
122420	Y	coronary artery disease	CARDIOVASCULAR	ESR1	Lu H et al. 2002	12006396		2099
122434	Y	body fat distribution	METABOLIC	ESR1	Okura T 2003	12917706		2099
122495		breast cancer	CANCER	ESR1		16317584		2099
122417	N	Itai-itai disease	OTHER	ESR1	Nishio H et al. 1999	10650924		2099
122410	N	Alzheimer's Disease	NEUROLOGICAL	ESR1	Maruyama H 2000	10681083	Japanese	2099
147297		attention deficit disorder conduct disorder oppositional defiant disorder	PSYCH	ESR1	Comings, D. E. et al. 2000	11140838		2099
147298			NORMALVARIATION	ESR1	Hamajima, N. et al. 2002	12718576	Japanese;Chinese;Caucasian;Korean	2099
147299		bone density	METABOLIC	ESR1	Liu, J. M. et al. 2003	12757654		2099
147300			CANCER	ESR1	Yoshimura, K. et al. 2003	14634838		2099
147301	N	blood pressure, arterial	CARDIOVASCULAR	ESR1	Peter, I. et al. 2005	16269961		2099
147302	Y	osteopenia osteoporosis	METABOLIC	ESR1		16417078		2099
147303		trigeminal neuralgia	NEUROLOGICAL	ESR1	Huang, C. J. et al. 2005	16430179		2099
147304		osteoarthritis	METABOLIC	ESR1	Valdes, A. M. et al. 2006	16453284		2099
147305		breast cancer	CANCER	ESR1	Fernandez, L. P. et al. 2006	16477637	Spanish;European;Asian	2099
147307		breast cancer	CANCER	ESR1	Yu, J. C. et al. 2006	16502042		2099
147308	N	cholesterol cholesterol, HDL cholesterol, LDL fatty acid glucose insulin lipoprotein triacylglycerols	CARDIOVASCULAR	ESR1		16522905		2099
147309	N	hypospadias	METABOLIC	ESR1	Beleza-Meireles, A. et al. 2006	16553027		2099
147310	N	uterine leiomyoma	CANCER	ESR1	Denschlag, D. et al. 2006	16595228	Caucasian	2099
147312	Y	bone density	METABOLIC	ESR1	Lau, H. H. et al. 2006	16622736		2099
147313	N	prostate cancer	CANCER	ESR1	Damaraju, S. et al. 2006	16638864		2099
147314	Y	scoliosis	OTHER	ESR1	Wu, J. et al. 2006	16648749		2099
147315	N	osteoporosis	METABOLIC	ESR1	Castellani, C. et al. 2006	16713399		2099
147316	N	bone density cholesterol	METABOLIC	ESR1	Silvestri, S. et al. 2006	16735942		2099
147318	N	intrahepatic cholestasis of pregnancy	REPRODUCTION	ESR1	Zhang, L. et al. 2006	16762184		2099
147319	N	homocysteine nitric oxide	METABOLIC	ESR1	Reimann, M. et al. 2006	16766435		2099
147320		breast cancer	CANCER	ESR1	Anghel, A. et al. 2006	16791593		2099
147322	Y	breast cancer	CANCER	ESR1	Gallicchio, L. et al. 2006	16808847	Caucasian	2099
147324	Y	bone density fractures, vertebral	METABOLIC	ESR1	Rivadeneira, F. et al. 2006	16939403		2099
147325		estradiol	OTHER	ESR1	Sowers, M. R. et al. 2006	16949384	Japanese;Chinese;African American;Caucasian	2099
147326		cholesterol, HDL lipoprotein	METABOLIC	ESR1	Sowers, M. R. et al. 2006	16949390	Japanese;Chinese;African American;Caucasian	2099
147327	Y	bone density	METABOLIC	ESR1	Greendale, G. A. et al. 2006	16949392	Japanese;Chinese;African American;Caucasian	2099
147328	N	menopause	REPRODUCTION	ESR1	Woods, N. F. et al. 2006	16977255		2099
147329		obesity	METABOLIC	ESR1	Yamada, Y. et al. 2006	17016614		2099
147330	N	scoliosis	OTHER	ESR1	Tang, N. L. et al. 2006	17023856		2099
147331		prostate cancer	CANCER	ESR1	Low, Y. L. et al. 2006	17176215	European	2099
147332		antithrombin fibrinogen protein C protein S thrombosis, deep vein	HEMATOLOGICAL	ESR1	Alessio, A. M. et al. 2006	17184825		2099
147333		Alzheimer's disease	NEUROLOGICAL	ESR1	Bertram, L. et al. 2007	17192785		2099
147335	N	C-reactive protein fibrinogen	CARDIOVASCULAR	ESR1	de Maat, M. P. et al. 2007	17264952		2099
147336		depressive disorder, major	PSYCH	ESR1	Geng, Y. G. et al. 2007	17365134		2099
147337	Y	dry eye syndrome	OTHER	ESR1	He, Y. et al. 2006	17378156		2099
147338		prostate cancer	CANCER	ESR1	Cunningham, J. M. et al. 2007	17507624		2099
147339		sex hormones	METABOLIC	ESR1	Low, Y. L. et al. 2007	17507630		2099
147340	Y	in vitro fertilization	REPRODUCTION	ESR1	Altmae, S. et al. 2007	17540666		2099
147342	Y	cognitive function	PSYCH	ESR1	Reynolds, C. A. et al. 2007	17564514		2099
147343		menarche menopause	REPRODUCTION	ESR1	Mitchell, E. S. et al. 2007	17589376		2099
147344		breast cancer	CANCER	ESR1	Slattery, M. L. et al. 2007	17594514	Hispanic ;Indian;non-Hispanic	2099
147346	N	vertigo, migraine-associated	NEUROLOGICAL	ESR1	Lee, H. et al. 2007	17609999		2099
147321		bone density	METABOLIC	ESR1	Riancho, J. A. et al. 2006	16793950		2099
147345		premenstrual dysphoric disorder	REPRODUCTION	ESR1	Huo, L. et al. 2007	17599809		2099
147306		endometriosis	REPRODUCTION	ESR1	Luisi, S. et al. 2006	16500359		2099
147311	Y	osteoporosis, postmenopausal	PHARMACOGENOMIC	ESR1	Zhang, Z. et al. 2006	16604479		2099
147317	N	bone density	METABOLIC	ESR1	Dong, J. et al. 2006	16758971		2099
147323		hepatitis B, chronic liver disease, chronic and cirrhosis	INFECTION	ESR1	Xie, J. P. et al. 2006	16859128		2099
147334	N	prostate cancer	CANCER	ESR1	Berndt, S. I. et al. 2007	17220347	non-Hispanic	2099
147341		breast cancer	CANCER	ESR1	Hu, Z. et al. 2007	17562079		2099
117969	Y	sarcoidosis	IMMUNE	BTNL2	Valentonyte, R. et al. 2005	15735647		56244
117970		sarcoidosis	IMMUNE	BTNL2	Rybicki, B. A. et al. 2005	16080124	African American, whites	56244
117971	Y	multiple sclerosis	IMMUNE	BTNL2		16321988		56244
144908		diabetes, type 1 lupus erythematosus rheumatoid arthritis	IMMUNE	BTNL2	Orozco, G. et al. 2005	16690410	Caucasian	56244
144910		tuberculosis	INFECTION	BTNL2	Moller, M. et al. 2007	17347014	German;South African	56244
144911	N	Crohn's disease leprosy, tuberculoid tuberculosis	IMMUNE	BTNL2	Johnson, C. M. et al. 2007	17493147	Caucasian	56244
144912	Y	ulcerative colitis	IMMUNE	BTNL2	Mochida, A. et al. 2007	17610417		56244
144909	Y	Graves' disease	IMMUNE	BTNL2	Simmonds, M. J. et al. 2006	16984233	Caucasian	56244
150670		cleft lip with cleft palate cleft lip without cleft palate cleft palate	DEVELOPMENTAL	LEF1	Park, J. W. et al. 2006	16415175		51176
122595		prostate cancer	CANCER	F11	Zivelin, A. et al. 2002	11895778	French	2160
122593		factor XI deficiency	HEMATOLOGICAL	F11	Iijima K et al. 2000	11122101		2160
122594	Y	Heterozygous factor XI deficiency	OTHER	F11	Mitchell M et al. 1999	10606881		2160
147379	Y	hypertension, pregnancy induced	CARDIOVASCULAR	F11	Sato, I. et al. 2006	16613788		2160
147380		thrombosis, deep vein	CARDIOVASCULAR	F11	Smith, N. L. et al. 2007	17284699		2160
122943		atherosclerosis, coronary	CARDIOVASCULAR	F7	Ortlepp, J. R. et al. 2002	12446192		2155
122944		restenosis	CARDIOVASCULAR	F7	Zee, R. Y. et al. 2002	12082592		2155
122940		longevity	AGING	F7	Stessman, J. et al. 2005	15621215		2155
122941		stroke, ischemic	CARDIOVASCULAR	F7	Rubattu, S. et al. 2005	15968394		2155
122942		cerebrovascular disease; sickle cell anemia	CARDIOVASCULAR	F7	Adams, G. T. et al. 2003	12871600		2155
122937		heart anomalies, congenital	CARDIOVASCULAR	F7	Shaw, G. M. et al. 2005	16100725		2155
122938	N	myocardial infarct	CARDIOVASCULAR	F7		12615788		2155
122939		coronary artery disease	CARDIOVASCULAR	F7	Wu, A. H. et al. 2001	11397354		2155
122934		myocardial infarct; heart disease, ischemic	CARDIOVASCULAR	F7		16353042		2155
122935	N	cerebral infarct	OTHER	F7	Petrovic, D. et al. 2003	12859287		2155
122936		cardiovascular disease; periodontal disease	CARDIOVASCULAR	F7	Kornman, K. S. et al. 2001	11887471		2155
122931	Y	myocardial infarct; heart disease, ischemic	CARDIOVASCULAR	F7	Xu, G. et al. 2003	12579498		2155
122932		heart disease, ischemic	CARDIOVASCULAR	F7	Donati, M. B. et al. 2001	11926770		2155
122933		atherosclerosis, generalized	CARDIOVASCULAR	F7	Fox, C. S. et al. 2004	14963283		2155
122928	N	stroke, ischemic	CARDIOVASCULAR	F7	Yeh, P. S. et al. 2004	15351855		2155
122929		myocardial infarct	CARDIOVASCULAR	F7	Kakko, S. et al. 2002	12486862		2155
122930	Y	coronary artery disease	CARDIOVASCULAR	F7	Petrovic, D. et al. 2001	11334615		2155
122925	Y	factor VII levels	HEMATOLOGICAL	F7	Nour, M. et al. 2004	15469874	Tunisian	2155
122926		factor VII deficiency	HEMATOLOGICAL	F7	Mariani, G. et al. 2005	15735798		2155
122927		heart disease, ischemic	CARDIOVASCULAR	F7	Meshkov, A. N. et al. 2005	16091654		2155
122922		factor VII antigen; factor VII coagulant activity	HEMATOLOGICAL	F7	Liu, Y. et al. 2002	11943935	Chinese	2155
122923	Y	obesity	METABOLIC	F7	Berthier, M. T. et al. 2003	12851844		2155
122924	Y	atherosclerosis, coronary	CARDIOVASCULAR	F7	Carew, J. A. et al. 2003	14521602		2155
122919		cerebral palsy	OTHER	F7	Nelson, K. B. et al. 2005	15718364		2155
122920	N	fibrinogen; factor VII; plasminogen activator inhibitor-1	METABOLIC	F7	Ando, R. et al. 2002	12141403		2155
122921		coronary heart disease	CARDIOVASCULAR	F7	Zito, F. et al. 2000	11044420		2155
122916	N	preeclampsia	REPRODUCTION	F7	Laasanen, J. et al. 2002	12151156	Finnish	2155
122917		thrombosis, deep vein	CARDIOVASCULAR	F7	Bloemenkamp, K. W. et al. 2002	12616980		2155
122918		myocardial infarct; lipoprotein; obesity	CARDIOVASCULAR	F7	Pegoraro, R. J. et al. 2005	16049588	Indian	2155
122913		pregnancy loss, recurrent	REPRODUCTION	F7	Miller, C. H. et al. 2005	15968393		2155
122914	Y	factor VII	HEMATOLOGICAL	F7	Mtiraoui, N. et al. 2005	16003772	Tunisian	2155
122915		atherosclerosis, coronary	CARDIOVASCULAR	F7	Lu, Q. et al. 2005	16331575		2155
122910		atherosclerosis, coronary; FVII levels	CARDIOVASCULAR	F7	Jeffery, S. et al. 2005	15837082		2155
122911		hepatitis; liver disease, chronic	OTHER	F7	Grimaudo, S. et al. 2005	15893284		2155
122912	Y	factor VII	HEMATOLOGICAL	F7	Mtiraoui, N. et al. 2005	15952268	Tunisian	2155
122907	Y	atherosclerosis, coronary	CARDIOVASCULAR	F7	Bozzini, C. et al. 2004	15351850		2155
122908	Y	blood pressure, arterial	CARDIOVASCULAR	F7	Sass, C. et al. 2004	15452029		2155
122909		atherosclerosis, coronary	CARDIOVASCULAR	F7	Eriksson-Berg, M. et al. 2005	15711754		2155
122904		atherosclerosis, coronary	CARDIOVASCULAR	F7	Lindman, A. S. et al. 2004	15081566		2155
122905	Y	myocardial infarct	CARDIOVASCULAR	F7	Ogawa, M. et al. 2004	15170085	Japanese	2155
122906		triglycerides; coagulation factor VII; phospolipids	METABOLIC	F7	Lindman, A. S. et al. 2004	15175795		2155
122901		myocardial infarct	CARDIOVASCULAR	F7	Xu, G. et al. 2003	12935410	Chinese	2155
122902	Y	cerebral infarct	CARDIOVASCULAR	F7	Kang, W. Y. et al. 2004	14733777	Chinese	2155
122903		coagulation disorder	HEMATOLOGICAL	F7	Ghiu, I. A. et al. 2004	14766762		2155
122898		coronary artery disease	CARDIOVASCULAR	F7	Shimokata, K. et al. 2002	12091048	Japanese	2155
122899		myocardial infarct; heart disease, ischemic	CARDIOVASCULAR	F7	Kang, W. et al. 2002	12482354		2155
122900		stroke; insulin resistance	CARDIOVASCULAR	F7	Kain, K. et al. 2002	12529745		2155
122895		diabetes, type 2	METABOLIC	F7	Heywood DM 1996	8701397		2155
122896	N	intimal medial thickness	CARDIOVASCULAR	F7	Fox CS 2004	14963283		2155
122897		body mass; lipids	METABOLIC	F7	Stengard, J. H. et al. 2001	11555697		2155
122891	N	Myocardial Infarction	CARDIOVASCULAR	F7	Batalla A 2001	11578716	Middle- Aged Spanish	2155
122892	Y	plasma factor VII activity and antigen levels	METABOLIC	F7	Saha N et al. 1994	7981180		2155
122894		thrombotic diseases	OTHER	F7	Herrmann FH 2004	14689519	Indian	2155
147503		factor VII coagulant activity	CARDIOVASCULAR	F7		16532678	Tunisian	2155
122893	Y	Low plasma levels of factor VIIc	OTHER	F7	Humphries S et al. 1996	8743180		2155
147500			NORMALVARIATION	F7	Lee, J. K. et al. 2003	12768436	Japanese;Caucasian;Korean	2155
147501			CARDIOVASCULAR	F7	Moral, P. et al. 2003	14746139	European	2155
147502	N	atherosclerosis, coronary	CARDIOVASCULAR	F7	Taymaz, H. et al. 2006	16472842	Turkish	2155
147504		thromboembolism, venous	CARDIOVASCULAR	F7		16543963		2155
147505	Y	stroke, ischemic	CARDIOVASCULAR	F7	Funk, M. et al. 2006	16556685		2155
147506		warfarin sensitivity	PHARMACOGENOMIC	F7	Aquilante, C. L. et al. 2006	16580898		2155
147507			HEMATOLOGICAL	F7	Soria, J. M. et al. 2005	16596941		2155
147508		fibrinogen heart disease, ischemic tissue plasminogen activator level	CARDIOVASCULAR	F7	Kathiresan, S. et al. 2006	16614319		2155
147509		warfarin sensitivity	PHARMACOGENOMIC	F7	Herman, D. et al. 2006	16676068	Caucasian	2155
147510	N	brain hemorrhage bronchopulmonary dysplasia leukomalacia sepsis	CARDIOVASCULAR	F7	Hartel, C. et al. 2006	16882823		2155
147511			CARDIOVASCULAR	F7	Hoppe, B. et al. 2006	17003923	German	2155
147512	Y	cardiac death myocardial infarct	CARDIOVASCULAR	F7	Campo, G. et al. 2006	17008590		2155
147514		warfarin sensitivity	PHARMACOGENOMIC	F7	Wadelius, M. et al. 2006	17048007		2155
147515		cardiovascular disease myocardial infarct	CARDIOVASCULAR	F7	Reiner, A. P. et al. 2006	17059418	European	2155
147516		vitamin K-dependent coagulation	HEMATOLOGICAL	F7	Ito, K. et al. 2007	17202767		2155
147517		factor VII Ag lipids	HEMATOLOGICAL	F7	Fernandez de la Puebla, R. A. et al. 2007	17440998		2155
147519		heart disease, ischemic	CARDIOVASCULAR	F7	Ekstrom, M. et al. 2007	17581323		2155
147513		Factor VII coagulant levels	CARDIOVASCULAR	F7	Quek, S. C. et al. 2006	17044869	Chinese;Indian;Singapore;Asian	2155
147518		brain hemorrhage	CARDIOVASCULAR	F7	Navarro-Nunez, L. et al. 2007	17488662		2155
147520		anticoagulant response of acenocoumarol	PHARMACOGENOMIC	F7	Gonzalez-Conejero, R. et al. 2007	17596133		2155
128832		diabetes, type 2	METABOLIC	INSR	Barroso, I. et al. 2003	14551916		3643
[truncated: 11,075 more rows]
